# Supplementary material for: Base pair probability estimates improve the prediction accuracy of RNA non-canonical base pairs
Source: PLoS Comput Biol. 2017 Nov 6;13(11):e1005827. doi: 10.1371/journal.pcbi.1005827 (PMC5690697; doi:10.1371/journal.pcbi.1005827)
Supplement: S1 Data — (CSV) [file pcbi.1005827.s011.csv]

This file provides the complete accuracy benchmarks for Fold (RNAstructure free energy minimization), MC-Fold, MC-Fold-DP, and CycleFold (partition function and free energy minimization).
pdb_code	program	noncanonical	constrained	partition_function	threshold	Sensitivity	PPV
165d	Fold	FALSE	FALSE	FALSE		0	0
165d	MC-Fold	FALSE	FALSE	FALSE		0	0
165d	CycleFold	FALSE	FALSE	FALSE		0	0
165d	MC-Fold-DP	FALSE	FALSE	FALSE		0	0
165d	CycleFold	FALSE	FALSE	TRUE	0.1	1	0.5
165d	CycleFold	FALSE	FALSE	TRUE	0.2	0	0
165d	CycleFold	FALSE	FALSE	TRUE	0.3	0	0
165d	CycleFold	FALSE	FALSE	TRUE	0.4	0	0
165d	CycleFold	FALSE	FALSE	TRUE	0.5	0	0
165d	CycleFold	FALSE	FALSE	TRUE	0.6	0	0
165d	CycleFold	FALSE	FALSE	TRUE	0.7	0	0
165d	CycleFold	FALSE	FALSE	TRUE	0.8	0	nan
165d	CycleFold	FALSE	FALSE	TRUE	0.85	0	nan
165d	CycleFold	FALSE	FALSE	TRUE	0.9	0	nan
165d	CycleFold	FALSE	FALSE	TRUE	0.95	0	nan
165d	CycleFold	FALSE	FALSE	TRUE	0.99	0	nan
165d	CycleFold	FALSE	TRUE	TRUE	0.1	1	1
165d	CycleFold	FALSE	TRUE	TRUE	0.2	1	1
165d	CycleFold	FALSE	TRUE	TRUE	0.3	1	1
165d	CycleFold	FALSE	TRUE	TRUE	0.4	1	1
165d	CycleFold	FALSE	TRUE	TRUE	0.5	1	1
165d	CycleFold	FALSE	TRUE	TRUE	0.6	1	1
165d	CycleFold	FALSE	TRUE	TRUE	0.7	1	1
165d	CycleFold	FALSE	TRUE	TRUE	0.8	1	1
165d	CycleFold	FALSE	TRUE	TRUE	0.85	1	1
165d	CycleFold	FALSE	TRUE	TRUE	0.9	1	1
165d	CycleFold	FALSE	TRUE	TRUE	0.95	1	1
165d	CycleFold	FALSE	TRUE	TRUE	0.99	1	1
165d	MC-Fold-DP	TRUE	FALSE	FALSE		0	0
165d	CycleFold	TRUE	FALSE	FALSE		0	0
165d	MC-Fold	TRUE	FALSE	FALSE		0	0
165d	CycleFold	TRUE	FALSE	TRUE	0.1	0	0
165d	CycleFold	TRUE	FALSE	TRUE	0.2	0	0
165d	CycleFold	TRUE	FALSE	TRUE	0.3	0	0
165d	CycleFold	TRUE	FALSE	TRUE	0.4	0	0
165d	CycleFold	TRUE	FALSE	TRUE	0.5	0	0
165d	CycleFold	TRUE	FALSE	TRUE	0.6	0	nan
165d	CycleFold	TRUE	FALSE	TRUE	0.7	0	nan
165d	CycleFold	TRUE	FALSE	TRUE	0.8	0	nan
165d	CycleFold	TRUE	FALSE	TRUE	0.85	0	nan
165d	CycleFold	TRUE	FALSE	TRUE	0.9	0	nan
165d	CycleFold	TRUE	FALSE	TRUE	0.95	0	nan
165d	CycleFold	TRUE	FALSE	TRUE	0.99	0	nan
165d	CycleFold	TRUE	TRUE	FALSE		1	1
165d	CycleFold	TRUE	TRUE	TRUE	0.1	1	1
165d	CycleFold	TRUE	TRUE	TRUE	0.2	1	1
165d	CycleFold	TRUE	TRUE	TRUE	0.3	1	1
165d	CycleFold	TRUE	TRUE	TRUE	0.4	1	1
165d	CycleFold	TRUE	TRUE	TRUE	0.5	1	1
165d	CycleFold	TRUE	TRUE	TRUE	0.6	1	1
165d	CycleFold	TRUE	TRUE	TRUE	0.7	1	1
165d	CycleFold	TRUE	TRUE	TRUE	0.8	1	1
165d	CycleFold	TRUE	TRUE	TRUE	0.85	1	1
165d	CycleFold	TRUE	TRUE	TRUE	0.9	0	nan
165d	CycleFold	TRUE	TRUE	TRUE	0.95	0	nan
165d	CycleFold	TRUE	TRUE	TRUE	0.99	0	nan
1a1t	MC-Fold	FALSE	FALSE	FALSE		1	1
1a1t	CycleFold	FALSE	FALSE	FALSE		1	1
1a1t	Fold	FALSE	FALSE	FALSE		1	1
1a1t	MC-Fold-DP	FALSE	FALSE	FALSE		1	1
1a1t	CycleFold	FALSE	FALSE	TRUE	0.1	1	1
1a1t	CycleFold	FALSE	FALSE	TRUE	0.2	1	1
1a1t	CycleFold	FALSE	FALSE	TRUE	0.3	1	1
1a1t	CycleFold	FALSE	FALSE	TRUE	0.4	1	1
1a1t	CycleFold	FALSE	FALSE	TRUE	0.5	1	1
1a1t	CycleFold	FALSE	FALSE	TRUE	0.6	1	1
1a1t	CycleFold	FALSE	FALSE	TRUE	0.7	1	1
1a1t	CycleFold	FALSE	FALSE	TRUE	0.8	1	1
1a1t	CycleFold	FALSE	FALSE	TRUE	0.85	1	1
1a1t	CycleFold	FALSE	FALSE	TRUE	0.9	1	1
1a1t	CycleFold	FALSE	FALSE	TRUE	0.95	0.875	1
1a1t	CycleFold	FALSE	FALSE	TRUE	0.99	0.375	1
1a1t	CycleFold	FALSE	TRUE	TRUE	0.1	1	1
1a1t	CycleFold	FALSE	TRUE	TRUE	0.2	1	1
1a1t	CycleFold	FALSE	TRUE	TRUE	0.3	1	1
1a1t	CycleFold	FALSE	TRUE	TRUE	0.4	1	1
1a1t	CycleFold	FALSE	TRUE	TRUE	0.5	1	1
1a1t	CycleFold	FALSE	TRUE	TRUE	0.6	1	1
1a1t	CycleFold	FALSE	TRUE	TRUE	0.7	1	1
1a1t	CycleFold	FALSE	TRUE	TRUE	0.8	1	1
1a1t	CycleFold	FALSE	TRUE	TRUE	0.85	1	1
1a1t	CycleFold	FALSE	TRUE	TRUE	0.9	1	1
1a1t	CycleFold	FALSE	TRUE	TRUE	0.95	1	1
1a1t	CycleFold	FALSE	TRUE	TRUE	0.99	1	1
1a1t	MC-Fold	TRUE	FALSE	FALSE		nan	nan
1a1t	CycleFold	TRUE	FALSE	FALSE		nan	nan
1a1t	MC-Fold-DP	TRUE	FALSE	FALSE		nan	nan
1a1t	CycleFold	TRUE	FALSE	TRUE	0.1	nan	0
1a1t	CycleFold	TRUE	FALSE	TRUE	0.2	nan	0
1a1t	CycleFold	TRUE	FALSE	TRUE	0.3	nan	0
1a1t	CycleFold	TRUE	FALSE	TRUE	0.4	nan	nan
1a1t	CycleFold	TRUE	FALSE	TRUE	0.5	nan	nan
1a1t	CycleFold	TRUE	FALSE	TRUE	0.6	nan	nan
1a1t	CycleFold	TRUE	FALSE	TRUE	0.7	nan	nan
1a1t	CycleFold	TRUE	FALSE	TRUE	0.8	nan	nan
1a1t	CycleFold	TRUE	FALSE	TRUE	0.85	nan	nan
1a1t	CycleFold	TRUE	FALSE	TRUE	0.9	nan	nan
1a1t	CycleFold	TRUE	FALSE	TRUE	0.95	nan	nan
1a1t	CycleFold	TRUE	FALSE	TRUE	0.99	nan	nan
1a1t	CycleFold	TRUE	TRUE	FALSE		nan	nan
1a1t	CycleFold	TRUE	TRUE	TRUE	0.1	nan	0
1a1t	CycleFold	TRUE	TRUE	TRUE	0.2	nan	0
1a1t	CycleFold	TRUE	TRUE	TRUE	0.3	nan	0
1a1t	CycleFold	TRUE	TRUE	TRUE	0.4	nan	nan
1a1t	CycleFold	TRUE	TRUE	TRUE	0.5	nan	nan
1a1t	CycleFold	TRUE	TRUE	TRUE	0.6	nan	nan
1a1t	CycleFold	TRUE	TRUE	TRUE	0.7	nan	nan
1a1t	CycleFold	TRUE	TRUE	TRUE	0.8	nan	nan
1a1t	CycleFold	TRUE	TRUE	TRUE	0.85	nan	nan
1a1t	CycleFold	TRUE	TRUE	TRUE	0.9	nan	nan
1a1t	CycleFold	TRUE	TRUE	TRUE	0.95	nan	nan
1a1t	CycleFold	TRUE	TRUE	TRUE	0.99	nan	nan
1a3m	CycleFold	FALSE	FALSE	FALSE		0.9	1
1a3m	Fold	FALSE	FALSE	FALSE		0.8	1
1a3m	MC-Fold-DP	FALSE	FALSE	FALSE		0.9	1
1a3m	MC-Fold	FALSE	FALSE	FALSE		1	1
1a3m	CycleFold	FALSE	FALSE	TRUE	0.1	1	1
1a3m	CycleFold	FALSE	FALSE	TRUE	0.2	1	1
1a3m	CycleFold	FALSE	FALSE	TRUE	0.3	0.9	1
1a3m	CycleFold	FALSE	FALSE	TRUE	0.4	0.9	1
1a3m	CycleFold	FALSE	FALSE	TRUE	0.5	0.9	1
1a3m	CycleFold	FALSE	FALSE	TRUE	0.6	0.9	1
1a3m	CycleFold	FALSE	FALSE	TRUE	0.7	0.9	1
1a3m	CycleFold	FALSE	FALSE	TRUE	0.8	0.9	1
1a3m	CycleFold	FALSE	FALSE	TRUE	0.85	0.9	1
1a3m	CycleFold	FALSE	FALSE	TRUE	0.9	0.8	1
1a3m	CycleFold	FALSE	FALSE	TRUE	0.95	0.2	1
1a3m	CycleFold	FALSE	FALSE	TRUE	0.99	0	nan
1a3m	CycleFold	FALSE	TRUE	TRUE	0.1	1	1
1a3m	CycleFold	FALSE	TRUE	TRUE	0.2	1	1
1a3m	CycleFold	FALSE	TRUE	TRUE	0.3	1	1
1a3m	CycleFold	FALSE	TRUE	TRUE	0.4	1	1
1a3m	CycleFold	FALSE	TRUE	TRUE	0.5	1	1
1a3m	CycleFold	FALSE	TRUE	TRUE	0.6	1	1
1a3m	CycleFold	FALSE	TRUE	TRUE	0.7	1	1
1a3m	CycleFold	FALSE	TRUE	TRUE	0.8	1	1
1a3m	CycleFold	FALSE	TRUE	TRUE	0.85	1	1
1a3m	CycleFold	FALSE	TRUE	TRUE	0.9	1	1
1a3m	CycleFold	FALSE	TRUE	TRUE	0.95	1	1
1a3m	CycleFold	FALSE	TRUE	TRUE	0.99	1	1
1a3m	MC-Fold	TRUE	FALSE	FALSE		1	1
1a3m	MC-Fold-DP	TRUE	FALSE	FALSE		1	1
1a3m	CycleFold	TRUE	FALSE	FALSE		1	1
1a3m	CycleFold	TRUE	FALSE	TRUE	0.1	1.5	1
1a3m	CycleFold	TRUE	FALSE	TRUE	0.2	1.5	1
1a3m	CycleFold	TRUE	FALSE	TRUE	0.3	1.5	1
1a3m	CycleFold	TRUE	FALSE	TRUE	0.4	1	1
1a3m	CycleFold	TRUE	FALSE	TRUE	0.5	1	1
1a3m	CycleFold	TRUE	FALSE	TRUE	0.6	0.5	1
1a3m	CycleFold	TRUE	FALSE	TRUE	0.7	0.5	1
1a3m	CycleFold	TRUE	FALSE	TRUE	0.8	0.5	1
1a3m	CycleFold	TRUE	FALSE	TRUE	0.85	0.5	1
1a3m	CycleFold	TRUE	FALSE	TRUE	0.9	0	nan
1a3m	CycleFold	TRUE	FALSE	TRUE	0.95	0	nan
1a3m	CycleFold	TRUE	FALSE	TRUE	0.99	0	nan
1a3m	CycleFold	TRUE	TRUE	FALSE		1	1
1a3m	CycleFold	TRUE	TRUE	TRUE	0.1	1.5	1
1a3m	CycleFold	TRUE	TRUE	TRUE	0.2	1.5	1
1a3m	CycleFold	TRUE	TRUE	TRUE	0.3	1.5	1
1a3m	CycleFold	TRUE	TRUE	TRUE	0.4	1	1
1a3m	CycleFold	TRUE	TRUE	TRUE	0.5	1	1
1a3m	CycleFold	TRUE	TRUE	TRUE	0.6	1	1
1a3m	CycleFold	TRUE	TRUE	TRUE	0.7	0.5	1
1a3m	CycleFold	TRUE	TRUE	TRUE	0.8	0.5	1
1a3m	CycleFold	TRUE	TRUE	TRUE	0.85	0.5	1
1a3m	CycleFold	TRUE	TRUE	TRUE	0.9	0.5	1
1a3m	CycleFold	TRUE	TRUE	TRUE	0.95	0	nan
1a3m	CycleFold	TRUE	TRUE	TRUE	0.99	0	nan
1anr	Fold	FALSE	FALSE	FALSE		1	0.7
1anr	MC-Fold	FALSE	FALSE	FALSE		1	0.636363636
1anr	MC-Fold-DP	FALSE	FALSE	FALSE		0.428571429	0.333333333
1anr	CycleFold	FALSE	FALSE	FALSE		0.428571429	0.3
1anr	CycleFold	FALSE	FALSE	TRUE	0.1	0.714285714	0.263157895
1anr	CycleFold	FALSE	FALSE	TRUE	0.2	0.428571429	0.272727273
1anr	CycleFold	FALSE	FALSE	TRUE	0.3	0.428571429	0.3
1anr	CycleFold	FALSE	FALSE	TRUE	0.4	0.428571429	0.428571429
1anr	CycleFold	FALSE	FALSE	TRUE	0.5	0.428571429	0.6
1anr	CycleFold	FALSE	FALSE	TRUE	0.6	0.428571429	0.6
1anr	CycleFold	FALSE	FALSE	TRUE	0.7	0.285714286	0.5
1anr	CycleFold	FALSE	FALSE	TRUE	0.8	0.142857143	0.333333333
1anr	CycleFold	FALSE	FALSE	TRUE	0.85	0.142857143	0.333333333
1anr	CycleFold	FALSE	FALSE	TRUE	0.9	0	nan
1anr	CycleFold	FALSE	FALSE	TRUE	0.95	0	nan
1anr	CycleFold	FALSE	FALSE	TRUE	0.99	0	nan
1anr	CycleFold	TRUE	FALSE	FALSE		nan	0
1anr	MC-Fold	TRUE	FALSE	FALSE		nan	nan
1anr	MC-Fold-DP	TRUE	FALSE	FALSE		nan	0
1anr	CycleFold	TRUE	FALSE	TRUE	0.1	nan	0
1anr	CycleFold	TRUE	FALSE	TRUE	0.2	nan	nan
1anr	CycleFold	TRUE	FALSE	TRUE	0.3	nan	nan
1anr	CycleFold	TRUE	FALSE	TRUE	0.4	nan	nan
1anr	CycleFold	TRUE	FALSE	TRUE	0.5	nan	nan
1anr	CycleFold	TRUE	FALSE	TRUE	0.6	nan	nan
1anr	CycleFold	TRUE	FALSE	TRUE	0.7	nan	nan
1anr	CycleFold	TRUE	FALSE	TRUE	0.8	nan	nan
1anr	CycleFold	TRUE	FALSE	TRUE	0.85	nan	nan
1anr	CycleFold	TRUE	FALSE	TRUE	0.9	nan	nan
1anr	CycleFold	TRUE	FALSE	TRUE	0.95	nan	nan
1anr	CycleFold	TRUE	FALSE	TRUE	0.99	nan	nan
1aqo	Fold	FALSE	FALSE	FALSE		1	0.909090909
1aqo	MC-Fold	FALSE	FALSE	FALSE		1	0.833333333
1aqo	CycleFold	FALSE	FALSE	FALSE		1	0.833333333
1aqo	MC-Fold-DP	FALSE	FALSE	FALSE		0.9	0.9
1aqo	CycleFold	FALSE	FALSE	TRUE	0.1	1.3	0.684210526
1aqo	CycleFold	FALSE	FALSE	TRUE	0.2	1	0.714285714
1aqo	CycleFold	FALSE	FALSE	TRUE	0.3	1	0.833333333
1aqo	CycleFold	FALSE	FALSE	TRUE	0.4	1	0.909090909
1aqo	CycleFold	FALSE	FALSE	TRUE	0.5	0.7	0.875
1aqo	CycleFold	FALSE	FALSE	TRUE	0.6	0.6	1
1aqo	CycleFold	FALSE	FALSE	TRUE	0.7	0.6	1
1aqo	CycleFold	FALSE	FALSE	TRUE	0.8	0.4	1
1aqo	CycleFold	FALSE	FALSE	TRUE	0.85	0.3	1
1aqo	CycleFold	FALSE	FALSE	TRUE	0.9	0	nan
1aqo	CycleFold	FALSE	FALSE	TRUE	0.95	0	nan
1aqo	CycleFold	FALSE	FALSE	TRUE	0.99	0	nan
1aqo	CycleFold	FALSE	TRUE	TRUE	0.1	1	0.769230769
1aqo	CycleFold	FALSE	TRUE	TRUE	0.2	1	0.833333333
1aqo	CycleFold	FALSE	TRUE	TRUE	0.3	1	0.833333333
1aqo	CycleFold	FALSE	TRUE	TRUE	0.4	1	0.833333333
1aqo	CycleFold	FALSE	TRUE	TRUE	0.5	1	0.833333333
1aqo	CycleFold	FALSE	TRUE	TRUE	0.6	1	0.833333333
1aqo	CycleFold	FALSE	TRUE	TRUE	0.7	1	0.909090909
1aqo	CycleFold	FALSE	TRUE	TRUE	0.8	1	0.909090909
1aqo	CycleFold	FALSE	TRUE	TRUE	0.85	1	0.909090909
1aqo	CycleFold	FALSE	TRUE	TRUE	0.9	1	0.909090909
1aqo	CycleFold	FALSE	TRUE	TRUE	0.95	1	0.909090909
1aqo	CycleFold	FALSE	TRUE	TRUE	0.99	1	0.909090909
1aqo	CycleFold	TRUE	FALSE	FALSE		nan	nan
1aqo	MC-Fold-DP	TRUE	FALSE	FALSE		nan	0
1aqo	MC-Fold	TRUE	FALSE	FALSE		nan	nan
1aqo	CycleFold	TRUE	FALSE	TRUE	0.1	nan	0
1aqo	CycleFold	TRUE	FALSE	TRUE	0.2	nan	nan
1aqo	CycleFold	TRUE	FALSE	TRUE	0.3	nan	nan
1aqo	CycleFold	TRUE	FALSE	TRUE	0.4	nan	nan
1aqo	CycleFold	TRUE	FALSE	TRUE	0.5	nan	nan
1aqo	CycleFold	TRUE	FALSE	TRUE	0.6	nan	nan
1aqo	CycleFold	TRUE	FALSE	TRUE	0.7	nan	nan
1aqo	CycleFold	TRUE	FALSE	TRUE	0.8	nan	nan
1aqo	CycleFold	TRUE	FALSE	TRUE	0.85	nan	nan
1aqo	CycleFold	TRUE	FALSE	TRUE	0.9	nan	nan
1aqo	CycleFold	TRUE	FALSE	TRUE	0.95	nan	nan
1aqo	CycleFold	TRUE	FALSE	TRUE	0.99	nan	nan
1aqo	CycleFold	TRUE	TRUE	FALSE		nan	nan
1aqo	CycleFold	TRUE	TRUE	TRUE	0.1	nan	0
1aqo	CycleFold	TRUE	TRUE	TRUE	0.2	nan	0
1aqo	CycleFold	TRUE	TRUE	TRUE	0.3	nan	nan
1aqo	CycleFold	TRUE	TRUE	TRUE	0.4	nan	nan
1aqo	CycleFold	TRUE	TRUE	TRUE	0.5	nan	nan
1aqo	CycleFold	TRUE	TRUE	TRUE	0.6	nan	nan
1aqo	CycleFold	TRUE	TRUE	TRUE	0.7	nan	nan
1aqo	CycleFold	TRUE	TRUE	TRUE	0.8	nan	nan
1aqo	CycleFold	TRUE	TRUE	TRUE	0.85	nan	nan
1aqo	CycleFold	TRUE	TRUE	TRUE	0.9	nan	nan
1aqo	CycleFold	TRUE	TRUE	TRUE	0.95	nan	nan
1aqo	CycleFold	TRUE	TRUE	TRUE	0.99	nan	nan
1arj	MC-Fold	FALSE	FALSE	FALSE		1	0.727272727
1arj	Fold	FALSE	FALSE	FALSE		1	0.8
1arj	CycleFold	FALSE	FALSE	FALSE		0.5	0.4
1arj	MC-Fold-DP	FALSE	FALSE	FALSE		0.5	0.444444444
1arj	CycleFold	FALSE	FALSE	TRUE	0.1	0.75	0.315789474
1arj	CycleFold	FALSE	FALSE	TRUE	0.2	0.5	0.363636364
1arj	CycleFold	FALSE	FALSE	TRUE	0.3	0.5	0.4
1arj	CycleFold	FALSE	FALSE	TRUE	0.4	0.5	0.571428571
1arj	CycleFold	FALSE	FALSE	TRUE	0.5	0.375	0.6
1arj	CycleFold	FALSE	FALSE	TRUE	0.6	0.375	0.6
1arj	CycleFold	FALSE	FALSE	TRUE	0.7	0.25	0.5
1arj	CycleFold	FALSE	FALSE	TRUE	0.8	0.125	0.333333333
1arj	CycleFold	FALSE	FALSE	TRUE	0.85	0.125	0.333333333
1arj	CycleFold	FALSE	FALSE	TRUE	0.9	0	nan
1arj	CycleFold	FALSE	FALSE	TRUE	0.95	0	nan
1arj	CycleFold	FALSE	FALSE	TRUE	0.99	0	nan
1arj	CycleFold	TRUE	FALSE	FALSE		nan	0
1arj	MC-Fold	TRUE	FALSE	FALSE		nan	nan
1arj	MC-Fold-DP	TRUE	FALSE	FALSE		nan	0
1arj	CycleFold	TRUE	FALSE	TRUE	0.1	nan	0
1arj	CycleFold	TRUE	FALSE	TRUE	0.2	nan	nan
1arj	CycleFold	TRUE	FALSE	TRUE	0.3	nan	nan
1arj	CycleFold	TRUE	FALSE	TRUE	0.4	nan	nan
1arj	CycleFold	TRUE	FALSE	TRUE	0.5	nan	nan
1arj	CycleFold	TRUE	FALSE	TRUE	0.6	nan	nan
1arj	CycleFold	TRUE	FALSE	TRUE	0.7	nan	nan
1arj	CycleFold	TRUE	FALSE	TRUE	0.8	nan	nan
1arj	CycleFold	TRUE	FALSE	TRUE	0.85	nan	nan
1arj	CycleFold	TRUE	FALSE	TRUE	0.9	nan	nan
1arj	CycleFold	TRUE	FALSE	TRUE	0.95	nan	nan
1arj	CycleFold	TRUE	FALSE	TRUE	0.99	nan	nan
1biv	CycleFold	FALSE	FALSE	FALSE		1	0.909090909
1biv	MC-Fold-DP	FALSE	FALSE	FALSE		0.9	0.9
1biv	MC-Fold	FALSE	FALSE	FALSE		1	0.909090909
1biv	Fold	FALSE	FALSE	FALSE		1	1
1biv	CycleFold	FALSE	FALSE	TRUE	0.1	1	0.769230769
1biv	CycleFold	FALSE	FALSE	TRUE	0.2	1	0.909090909
1biv	CycleFold	FALSE	FALSE	TRUE	0.3	1	0.909090909
1biv	CycleFold	FALSE	FALSE	TRUE	0.4	1	0.909090909
1biv	CycleFold	FALSE	FALSE	TRUE	0.5	1	0.909090909
1biv	CycleFold	FALSE	FALSE	TRUE	0.6	1	0.909090909
1biv	CycleFold	FALSE	FALSE	TRUE	0.7	1	0.909090909
1biv	CycleFold	FALSE	FALSE	TRUE	0.8	1	0.909090909
1biv	CycleFold	FALSE	FALSE	TRUE	0.85	1	0.909090909
1biv	CycleFold	FALSE	FALSE	TRUE	0.9	0.9	1
1biv	CycleFold	FALSE	FALSE	TRUE	0.95	0.9	1
1biv	CycleFold	FALSE	FALSE	TRUE	0.99	0.1	1
1biv	CycleFold	FALSE	TRUE	TRUE	0.1	1	0.833333333
1biv	CycleFold	FALSE	TRUE	TRUE	0.2	1	0.909090909
1biv	CycleFold	FALSE	TRUE	TRUE	0.3	1	0.909090909
1biv	CycleFold	FALSE	TRUE	TRUE	0.4	1	0.909090909
1biv	CycleFold	FALSE	TRUE	TRUE	0.5	1	0.909090909
1biv	CycleFold	FALSE	TRUE	TRUE	0.6	1	0.909090909
1biv	CycleFold	FALSE	TRUE	TRUE	0.7	1	0.909090909
1biv	CycleFold	FALSE	TRUE	TRUE	0.8	1	0.909090909
1biv	CycleFold	FALSE	TRUE	TRUE	0.85	1	0.909090909
1biv	CycleFold	FALSE	TRUE	TRUE	0.9	1	0.909090909
1biv	CycleFold	FALSE	TRUE	TRUE	0.95	1	0.909090909
1biv	CycleFold	FALSE	TRUE	TRUE	0.99	1	0.909090909
1biv	CycleFold	TRUE	FALSE	FALSE		nan	nan
1biv	MC-Fold	TRUE	FALSE	FALSE		nan	nan
1biv	MC-Fold-DP	TRUE	FALSE	FALSE		nan	0
1biv	CycleFold	TRUE	FALSE	TRUE	0.1	nan	0
1biv	CycleFold	TRUE	FALSE	TRUE	0.2	nan	nan
1biv	CycleFold	TRUE	FALSE	TRUE	0.3	nan	nan
1biv	CycleFold	TRUE	FALSE	TRUE	0.4	nan	nan
1biv	CycleFold	TRUE	FALSE	TRUE	0.5	nan	nan
1biv	CycleFold	TRUE	FALSE	TRUE	0.6	nan	nan
1biv	CycleFold	TRUE	FALSE	TRUE	0.7	nan	nan
1biv	CycleFold	TRUE	FALSE	TRUE	0.8	nan	nan
1biv	CycleFold	TRUE	FALSE	TRUE	0.85	nan	nan
1biv	CycleFold	TRUE	FALSE	TRUE	0.9	nan	nan
1biv	CycleFold	TRUE	FALSE	TRUE	0.95	nan	nan
1biv	CycleFold	TRUE	FALSE	TRUE	0.99	nan	nan
1biv	CycleFold	TRUE	TRUE	FALSE		nan	nan
1biv	CycleFold	TRUE	TRUE	TRUE	0.1	nan	nan
1biv	CycleFold	TRUE	TRUE	TRUE	0.2	nan	nan
1biv	CycleFold	TRUE	TRUE	TRUE	0.3	nan	nan
1biv	CycleFold	TRUE	TRUE	TRUE	0.4	nan	nan
1biv	CycleFold	TRUE	TRUE	TRUE	0.5	nan	nan
1biv	CycleFold	TRUE	TRUE	TRUE	0.6	nan	nan
1biv	CycleFold	TRUE	TRUE	TRUE	0.7	nan	nan
1biv	CycleFold	TRUE	TRUE	TRUE	0.8	nan	nan
1biv	CycleFold	TRUE	TRUE	TRUE	0.85	nan	nan
1biv	CycleFold	TRUE	TRUE	TRUE	0.9	nan	nan
1biv	CycleFold	TRUE	TRUE	TRUE	0.95	nan	nan
1biv	CycleFold	TRUE	TRUE	TRUE	0.99	nan	nan
1bz3	CycleFold	FALSE	FALSE	FALSE		1.166666667	1
1bz3	MC-Fold-DP	FALSE	FALSE	FALSE		1	1
1bz3	MC-Fold	FALSE	FALSE	FALSE		1.166666667	1
1bz3	Fold	FALSE	FALSE	FALSE		0.833333333	1
1bz3	CycleFold	FALSE	FALSE	TRUE	0.1	1.333333333	0.888888889
1bz3	CycleFold	FALSE	FALSE	TRUE	0.2	1.333333333	1
1bz3	CycleFold	FALSE	FALSE	TRUE	0.3	1.333333333	1
1bz3	CycleFold	FALSE	FALSE	TRUE	0.4	1.166666667	1
1bz3	CycleFold	FALSE	FALSE	TRUE	0.5	1	1
1bz3	CycleFold	FALSE	FALSE	TRUE	0.6	0.833333333	1
1bz3	CycleFold	FALSE	FALSE	TRUE	0.7	0.833333333	1
1bz3	CycleFold	FALSE	FALSE	TRUE	0.8	0.833333333	1
1bz3	CycleFold	FALSE	FALSE	TRUE	0.85	0.833333333	1
1bz3	CycleFold	FALSE	FALSE	TRUE	0.9	0.833333333	1
1bz3	CycleFold	FALSE	FALSE	TRUE	0.95	0.666666667	1
1bz3	CycleFold	FALSE	FALSE	TRUE	0.99	0	nan
1bz3	CycleFold	FALSE	TRUE	TRUE	0.1	1	1
1bz3	CycleFold	FALSE	TRUE	TRUE	0.2	1	1
1bz3	CycleFold	FALSE	TRUE	TRUE	0.3	1	1
1bz3	CycleFold	FALSE	TRUE	TRUE	0.4	1	1
1bz3	CycleFold	FALSE	TRUE	TRUE	0.5	1	1
1bz3	CycleFold	FALSE	TRUE	TRUE	0.6	1	1
1bz3	CycleFold	FALSE	TRUE	TRUE	0.7	1	1
1bz3	CycleFold	FALSE	TRUE	TRUE	0.8	1	1
1bz3	CycleFold	FALSE	TRUE	TRUE	0.85	1	1
1bz3	CycleFold	FALSE	TRUE	TRUE	0.9	1	1
1bz3	CycleFold	FALSE	TRUE	TRUE	0.95	1	1
1bz3	CycleFold	FALSE	TRUE	TRUE	0.99	1	1
1bz3	MC-Fold-DP	TRUE	FALSE	FALSE		1	1
1bz3	CycleFold	TRUE	FALSE	FALSE		0	nan
1bz3	MC-Fold	TRUE	FALSE	FALSE		0	nan
1bz3	CycleFold	TRUE	FALSE	TRUE	0.1	1	1
1bz3	CycleFold	TRUE	FALSE	TRUE	0.2	1	1
1bz3	CycleFold	TRUE	FALSE	TRUE	0.3	1	1
1bz3	CycleFold	TRUE	FALSE	TRUE	0.4	0	nan
1bz3	CycleFold	TRUE	FALSE	TRUE	0.5	0	nan
1bz3	CycleFold	TRUE	FALSE	TRUE	0.6	0	nan
1bz3	CycleFold	TRUE	FALSE	TRUE	0.7	0	nan
1bz3	CycleFold	TRUE	FALSE	TRUE	0.8	0	nan
1bz3	CycleFold	TRUE	FALSE	TRUE	0.85	0	nan
1bz3	CycleFold	TRUE	FALSE	TRUE	0.9	0	nan
1bz3	CycleFold	TRUE	FALSE	TRUE	0.95	0	nan
1bz3	CycleFold	TRUE	FALSE	TRUE	0.99	0	nan
1bz3	CycleFold	TRUE	TRUE	FALSE		1	1
1bz3	CycleFold	TRUE	TRUE	TRUE	0.1	1	0.5
1bz3	CycleFold	TRUE	TRUE	TRUE	0.2	1	0.5
1bz3	CycleFold	TRUE	TRUE	TRUE	0.3	1	1
1bz3	CycleFold	TRUE	TRUE	TRUE	0.4	1	1
1bz3	CycleFold	TRUE	TRUE	TRUE	0.5	1	1
1bz3	CycleFold	TRUE	TRUE	TRUE	0.6	1	1
1bz3	CycleFold	TRUE	TRUE	TRUE	0.7	1	1
1bz3	CycleFold	TRUE	TRUE	TRUE	0.8	1	1
1bz3	CycleFold	TRUE	TRUE	TRUE	0.85	0	nan
1bz3	CycleFold	TRUE	TRUE	TRUE	0.9	0	nan
1bz3	CycleFold	TRUE	TRUE	TRUE	0.95	0	nan
1bz3	CycleFold	TRUE	TRUE	TRUE	0.99	0	nan
1ebq	Fold	FALSE	FALSE	FALSE		0.909090909	1
1ebq	MC-Fold-DP	FALSE	FALSE	FALSE		0.909090909	0.909090909
1ebq	CycleFold	FALSE	FALSE	FALSE		0.909090909	0.909090909
1ebq	MC-Fold	FALSE	FALSE	FALSE		1	0.916666667
1ebq	CycleFold	FALSE	FALSE	TRUE	0.1	1.090909091	0.923076923
1ebq	CycleFold	FALSE	FALSE	TRUE	0.2	1.090909091	0.923076923
1ebq	CycleFold	FALSE	FALSE	TRUE	0.3	1.090909091	0.923076923
1ebq	CycleFold	FALSE	FALSE	TRUE	0.4	0.909090909	0.909090909
1ebq	CycleFold	FALSE	FALSE	TRUE	0.5	0.909090909	0.909090909
1ebq	CycleFold	FALSE	FALSE	TRUE	0.6	0.909090909	0.909090909
1ebq	CycleFold	FALSE	FALSE	TRUE	0.7	0.818181818	0.9
1ebq	CycleFold	FALSE	FALSE	TRUE	0.8	0.818181818	1
1ebq	CycleFold	FALSE	FALSE	TRUE	0.85	0.818181818	1
1ebq	CycleFold	FALSE	FALSE	TRUE	0.9	0.818181818	1
1ebq	CycleFold	FALSE	FALSE	TRUE	0.95	0.818181818	1
1ebq	CycleFold	FALSE	FALSE	TRUE	0.99	0.181818182	1
1ebq	CycleFold	FALSE	TRUE	TRUE	0.1	1	0.846153846
1ebq	CycleFold	FALSE	TRUE	TRUE	0.2	1	0.916666667
1ebq	CycleFold	FALSE	TRUE	TRUE	0.3	1	0.916666667
1ebq	CycleFold	FALSE	TRUE	TRUE	0.4	1	0.916666667
1ebq	CycleFold	FALSE	TRUE	TRUE	0.5	1	0.916666667
1ebq	CycleFold	FALSE	TRUE	TRUE	0.6	1	0.916666667
1ebq	CycleFold	FALSE	TRUE	TRUE	0.7	1	1
1ebq	CycleFold	FALSE	TRUE	TRUE	0.8	1	1
1ebq	CycleFold	FALSE	TRUE	TRUE	0.85	1	1
1ebq	CycleFold	FALSE	TRUE	TRUE	0.9	1	1
1ebq	CycleFold	FALSE	TRUE	TRUE	0.95	1	1
1ebq	CycleFold	FALSE	TRUE	TRUE	0.99	1	1
1ebq	MC-Fold	TRUE	FALSE	FALSE		0.5	1
1ebq	CycleFold	TRUE	FALSE	FALSE		0.5	1
1ebq	MC-Fold-DP	TRUE	FALSE	FALSE		0.5	1
1ebq	CycleFold	TRUE	FALSE	TRUE	0.1	1	1
1ebq	CycleFold	TRUE	FALSE	TRUE	0.2	1	1
1ebq	CycleFold	TRUE	FALSE	TRUE	0.3	0.5	1
1ebq	CycleFold	TRUE	FALSE	TRUE	0.4	0.5	1
1ebq	CycleFold	TRUE	FALSE	TRUE	0.5	0.5	1
1ebq	CycleFold	TRUE	FALSE	TRUE	0.6	0.5	1
1ebq	CycleFold	TRUE	FALSE	TRUE	0.7	0.5	1
1ebq	CycleFold	TRUE	FALSE	TRUE	0.8	0.5	1
1ebq	CycleFold	TRUE	FALSE	TRUE	0.85	0.5	1
1ebq	CycleFold	TRUE	FALSE	TRUE	0.9	0	nan
1ebq	CycleFold	TRUE	FALSE	TRUE	0.95	0	nan
1ebq	CycleFold	TRUE	FALSE	TRUE	0.99	0	nan
1ebq	CycleFold	TRUE	TRUE	FALSE		0.5	1
1ebq	CycleFold	TRUE	TRUE	TRUE	0.1	1	1
1ebq	CycleFold	TRUE	TRUE	TRUE	0.2	1	1
1ebq	CycleFold	TRUE	TRUE	TRUE	0.3	1	1
1ebq	CycleFold	TRUE	TRUE	TRUE	0.4	0.5	1
1ebq	CycleFold	TRUE	TRUE	TRUE	0.5	0.5	1
1ebq	CycleFold	TRUE	TRUE	TRUE	0.6	0.5	1
1ebq	CycleFold	TRUE	TRUE	TRUE	0.7	0.5	1
1ebq	CycleFold	TRUE	TRUE	TRUE	0.8	0.5	1
1ebq	CycleFold	TRUE	TRUE	TRUE	0.85	0.5	1
1ebq	CycleFold	TRUE	TRUE	TRUE	0.9	0	nan
1ebq	CycleFold	TRUE	TRUE	TRUE	0.95	0	nan
1ebq	CycleFold	TRUE	TRUE	TRUE	0.99	0	nan
1ebs	CycleFold	FALSE	FALSE	FALSE		0.909090909	0.909090909
1ebs	Fold	FALSE	FALSE	FALSE		0.909090909	1
1ebs	MC-Fold-DP	FALSE	FALSE	FALSE		0.909090909	0.909090909
1ebs	MC-Fold	FALSE	FALSE	FALSE		1	0.916666667
1ebs	CycleFold	FALSE	FALSE	TRUE	0.1	1.090909091	0.923076923
1ebs	CycleFold	FALSE	FALSE	TRUE	0.2	1.090909091	0.923076923
1ebs	CycleFold	FALSE	FALSE	TRUE	0.3	1.090909091	0.923076923
1ebs	CycleFold	FALSE	FALSE	TRUE	0.4	0.909090909	0.909090909
1ebs	CycleFold	FALSE	FALSE	TRUE	0.5	0.909090909	0.909090909
1ebs	CycleFold	FALSE	FALSE	TRUE	0.6	0.909090909	0.909090909
1ebs	CycleFold	FALSE	FALSE	TRUE	0.7	0.818181818	0.9
1ebs	CycleFold	FALSE	FALSE	TRUE	0.8	0.818181818	1
1ebs	CycleFold	FALSE	FALSE	TRUE	0.85	0.818181818	1
1ebs	CycleFold	FALSE	FALSE	TRUE	0.9	0.818181818	1
1ebs	CycleFold	FALSE	FALSE	TRUE	0.95	0.818181818	1
1ebs	CycleFold	FALSE	FALSE	TRUE	0.99	0.181818182	1
1ebs	CycleFold	FALSE	TRUE	TRUE	0.1	1	0.846153846
1ebs	CycleFold	FALSE	TRUE	TRUE	0.2	1	0.916666667
1ebs	CycleFold	FALSE	TRUE	TRUE	0.3	1	0.916666667
1ebs	CycleFold	FALSE	TRUE	TRUE	0.4	1	0.916666667
1ebs	CycleFold	FALSE	TRUE	TRUE	0.5	1	0.916666667
1ebs	CycleFold	FALSE	TRUE	TRUE	0.6	1	0.916666667
1ebs	CycleFold	FALSE	TRUE	TRUE	0.7	1	1
1ebs	CycleFold	FALSE	TRUE	TRUE	0.8	1	1
1ebs	CycleFold	FALSE	TRUE	TRUE	0.85	1	1
1ebs	CycleFold	FALSE	TRUE	TRUE	0.9	1	1
1ebs	CycleFold	FALSE	TRUE	TRUE	0.95	1	1
1ebs	CycleFold	FALSE	TRUE	TRUE	0.99	1	1
1ebs	CycleFold	TRUE	FALSE	FALSE		0.5	1
1ebs	MC-Fold	TRUE	FALSE	FALSE		0.5	1
1ebs	MC-Fold-DP	TRUE	FALSE	FALSE		0.5	1
1ebs	CycleFold	TRUE	FALSE	TRUE	0.1	1	1
1ebs	CycleFold	TRUE	FALSE	TRUE	0.2	1	1
1ebs	CycleFold	TRUE	FALSE	TRUE	0.3	0.5	1
1ebs	CycleFold	TRUE	FALSE	TRUE	0.4	0.5	1
1ebs	CycleFold	TRUE	FALSE	TRUE	0.5	0.5	1
1ebs	CycleFold	TRUE	FALSE	TRUE	0.6	0.5	1
1ebs	CycleFold	TRUE	FALSE	TRUE	0.7	0.5	1
1ebs	CycleFold	TRUE	FALSE	TRUE	0.8	0.5	1
1ebs	CycleFold	TRUE	FALSE	TRUE	0.85	0.5	1
1ebs	CycleFold	TRUE	FALSE	TRUE	0.9	0	nan
1ebs	CycleFold	TRUE	FALSE	TRUE	0.95	0	nan
1ebs	CycleFold	TRUE	FALSE	TRUE	0.99	0	nan
1ebs	CycleFold	TRUE	TRUE	FALSE		0.5	1
1ebs	CycleFold	TRUE	TRUE	TRUE	0.1	1	1
1ebs	CycleFold	TRUE	TRUE	TRUE	0.2	1	1
1ebs	CycleFold	TRUE	TRUE	TRUE	0.3	1	1
1ebs	CycleFold	TRUE	TRUE	TRUE	0.4	0.5	1
1ebs	CycleFold	TRUE	TRUE	TRUE	0.5	0.5	1
1ebs	CycleFold	TRUE	TRUE	TRUE	0.6	0.5	1
1ebs	CycleFold	TRUE	TRUE	TRUE	0.7	0.5	1
1ebs	CycleFold	TRUE	TRUE	TRUE	0.8	0.5	1
1ebs	CycleFold	TRUE	TRUE	TRUE	0.85	0.5	1
1ebs	CycleFold	TRUE	TRUE	TRUE	0.9	0	nan
1ebs	CycleFold	TRUE	TRUE	TRUE	0.95	0	nan
1ebs	CycleFold	TRUE	TRUE	TRUE	0.99	0	nan
1ei2	CycleFold	FALSE	FALSE	FALSE		1	0.6
1ei2	MC-Fold-DP	FALSE	FALSE	FALSE		1	0.75
1ei2	Fold	FALSE	FALSE	FALSE		1	0.6
1ei2	MC-Fold	FALSE	FALSE	FALSE		1	0.6
1ei2	CycleFold	FALSE	FALSE	TRUE	0.1	1.166666667	0.538461538
1ei2	CycleFold	FALSE	FALSE	TRUE	0.2	1	0.545454545
1ei2	CycleFold	FALSE	FALSE	TRUE	0.3	1	0.545454545
1ei2	CycleFold	FALSE	FALSE	TRUE	0.4	1	0.6
1ei2	CycleFold	FALSE	FALSE	TRUE	0.5	1	0.6
1ei2	CycleFold	FALSE	FALSE	TRUE	0.6	1	0.666666667
1ei2	CycleFold	FALSE	FALSE	TRUE	0.7	1	0.666666667
1ei2	CycleFold	FALSE	FALSE	TRUE	0.8	0.833333333	1
1ei2	CycleFold	FALSE	FALSE	TRUE	0.85	0.833333333	1
1ei2	CycleFold	FALSE	FALSE	TRUE	0.9	0.833333333	1
1ei2	CycleFold	FALSE	FALSE	TRUE	0.95	0.333333333	1
1ei2	CycleFold	FALSE	FALSE	TRUE	0.99	0	nan
1ei2	CycleFold	FALSE	TRUE	TRUE	0.1	1	0.5
1ei2	CycleFold	FALSE	TRUE	TRUE	0.2	1	0.545454545
1ei2	CycleFold	FALSE	TRUE	TRUE	0.3	1	0.545454545
1ei2	CycleFold	FALSE	TRUE	TRUE	0.4	1	0.545454545
1ei2	CycleFold	FALSE	TRUE	TRUE	0.5	1	0.666666667
1ei2	CycleFold	FALSE	TRUE	TRUE	0.6	1	0.666666667
1ei2	CycleFold	FALSE	TRUE	TRUE	0.7	1	0.666666667
1ei2	CycleFold	FALSE	TRUE	TRUE	0.8	1	1
1ei2	CycleFold	FALSE	TRUE	TRUE	0.85	1	1
1ei2	CycleFold	FALSE	TRUE	TRUE	0.9	1	1
1ei2	CycleFold	FALSE	TRUE	TRUE	0.95	1	1
1ei2	CycleFold	FALSE	TRUE	TRUE	0.99	1	1
1ei2	MC-Fold-DP	TRUE	FALSE	FALSE		nan	0
1ei2	CycleFold	TRUE	FALSE	FALSE		nan	0
1ei2	MC-Fold	TRUE	FALSE	FALSE		nan	nan
1ei2	CycleFold	TRUE	FALSE	TRUE	0.1	nan	0
1ei2	CycleFold	TRUE	FALSE	TRUE	0.2	nan	0
1ei2	CycleFold	TRUE	FALSE	TRUE	0.3	nan	0
1ei2	CycleFold	TRUE	FALSE	TRUE	0.4	nan	nan
1ei2	CycleFold	TRUE	FALSE	TRUE	0.5	nan	nan
1ei2	CycleFold	TRUE	FALSE	TRUE	0.6	nan	nan
1ei2	CycleFold	TRUE	FALSE	TRUE	0.7	nan	nan
1ei2	CycleFold	TRUE	FALSE	TRUE	0.8	nan	nan
1ei2	CycleFold	TRUE	FALSE	TRUE	0.85	nan	nan
1ei2	CycleFold	TRUE	FALSE	TRUE	0.9	nan	nan
1ei2	CycleFold	TRUE	FALSE	TRUE	0.95	nan	nan
1ei2	CycleFold	TRUE	FALSE	TRUE	0.99	nan	nan
1ei2	CycleFold	TRUE	TRUE	FALSE		nan	0
1ei2	CycleFold	TRUE	TRUE	TRUE	0.1	nan	0
1ei2	CycleFold	TRUE	TRUE	TRUE	0.2	nan	0
1ei2	CycleFold	TRUE	TRUE	TRUE	0.3	nan	0
1ei2	CycleFold	TRUE	TRUE	TRUE	0.4	nan	0
1ei2	CycleFold	TRUE	TRUE	TRUE	0.5	nan	nan
1ei2	CycleFold	TRUE	TRUE	TRUE	0.6	nan	nan
1ei2	CycleFold	TRUE	TRUE	TRUE	0.7	nan	nan
1ei2	CycleFold	TRUE	TRUE	TRUE	0.8	nan	nan
1ei2	CycleFold	TRUE	TRUE	TRUE	0.85	nan	nan
1ei2	CycleFold	TRUE	TRUE	TRUE	0.9	nan	nan
1ei2	CycleFold	TRUE	TRUE	TRUE	0.95	nan	nan
1ei2	CycleFold	TRUE	TRUE	TRUE	0.99	nan	nan
1esy	CycleFold	FALSE	FALSE	FALSE		1	0.857142857
1esy	MC-Fold	FALSE	FALSE	FALSE		1	0.857142857
1esy	MC-Fold-DP	FALSE	FALSE	FALSE		0.833333333	1
1esy	Fold	FALSE	FALSE	FALSE		1	0.857142857
1esy	CycleFold	FALSE	FALSE	TRUE	0.1	1	0.857142857
1esy	CycleFold	FALSE	FALSE	TRUE	0.2	1	0.857142857
1esy	CycleFold	FALSE	FALSE	TRUE	0.3	1	0.857142857
1esy	CycleFold	FALSE	FALSE	TRUE	0.4	1	0.857142857
1esy	CycleFold	FALSE	FALSE	TRUE	0.5	1	0.857142857
1esy	CycleFold	FALSE	FALSE	TRUE	0.6	1	0.857142857
1esy	CycleFold	FALSE	FALSE	TRUE	0.7	1	0.857142857
1esy	CycleFold	FALSE	FALSE	TRUE	0.8	1	0.857142857
1esy	CycleFold	FALSE	FALSE	TRUE	0.85	1	0.857142857
1esy	CycleFold	FALSE	FALSE	TRUE	0.9	0.833333333	1
1esy	CycleFold	FALSE	FALSE	TRUE	0.95	0.5	1
1esy	CycleFold	FALSE	FALSE	TRUE	0.99	0	nan
1esy	CycleFold	FALSE	TRUE	TRUE	0.1	1	0.857142857
1esy	CycleFold	FALSE	TRUE	TRUE	0.2	1	0.857142857
1esy	CycleFold	FALSE	TRUE	TRUE	0.3	1	0.857142857
1esy	CycleFold	FALSE	TRUE	TRUE	0.4	1	0.857142857
1esy	CycleFold	FALSE	TRUE	TRUE	0.5	1	0.857142857
1esy	CycleFold	FALSE	TRUE	TRUE	0.6	1	0.857142857
1esy	CycleFold	FALSE	TRUE	TRUE	0.7	1	0.857142857
1esy	CycleFold	FALSE	TRUE	TRUE	0.8	1	0.857142857
1esy	CycleFold	FALSE	TRUE	TRUE	0.85	1	0.857142857
1esy	CycleFold	FALSE	TRUE	TRUE	0.9	1	0.857142857
1esy	CycleFold	FALSE	TRUE	TRUE	0.95	1	1
1esy	CycleFold	FALSE	TRUE	TRUE	0.99	1	1
1esy	CycleFold	TRUE	FALSE	FALSE		0	0
1esy	MC-Fold-DP	TRUE	FALSE	FALSE		1	0.333333333
1esy	MC-Fold	TRUE	FALSE	FALSE		0	nan
1esy	CycleFold	TRUE	FALSE	TRUE	0.1	1	0.5
1esy	CycleFold	TRUE	FALSE	TRUE	0.2	0	0
1esy	CycleFold	TRUE	FALSE	TRUE	0.3	0	0
1esy	CycleFold	TRUE	FALSE	TRUE	0.4	0	0
1esy	CycleFold	TRUE	FALSE	TRUE	0.5	0	nan
1esy	CycleFold	TRUE	FALSE	TRUE	0.6	0	nan
1esy	CycleFold	TRUE	FALSE	TRUE	0.7	0	nan
1esy	CycleFold	TRUE	FALSE	TRUE	0.8	0	nan
1esy	CycleFold	TRUE	FALSE	TRUE	0.85	0	nan
1esy	CycleFold	TRUE	FALSE	TRUE	0.9	0	nan
1esy	CycleFold	TRUE	FALSE	TRUE	0.95	0	nan
1esy	CycleFold	TRUE	FALSE	TRUE	0.99	0	nan
1esy	CycleFold	TRUE	TRUE	FALSE		0	0
1esy	CycleFold	TRUE	TRUE	TRUE	0.1	0	0
1esy	CycleFold	TRUE	TRUE	TRUE	0.2	0	0
1esy	CycleFold	TRUE	TRUE	TRUE	0.3	0	0
1esy	CycleFold	TRUE	TRUE	TRUE	0.4	0	0
1esy	CycleFold	TRUE	TRUE	TRUE	0.5	0	nan
1esy	CycleFold	TRUE	TRUE	TRUE	0.6	0	nan
1esy	CycleFold	TRUE	TRUE	TRUE	0.7	0	nan
1esy	CycleFold	TRUE	TRUE	TRUE	0.8	0	nan
1esy	CycleFold	TRUE	TRUE	TRUE	0.85	0	nan
1esy	CycleFold	TRUE	TRUE	TRUE	0.9	0	nan
1esy	CycleFold	TRUE	TRUE	TRUE	0.95	0	nan
1esy	CycleFold	TRUE	TRUE	TRUE	0.99	0	nan
1f78	Fold	FALSE	FALSE	FALSE		1	0.909090909
1f78	MC-Fold	FALSE	FALSE	FALSE		1	0.833333333
1f78	MC-Fold-DP	FALSE	FALSE	FALSE		1	0.909090909
1f78	CycleFold	FALSE	FALSE	FALSE		1	0.909090909
1f78	CycleFold	FALSE	FALSE	TRUE	0.1	1.2	0.857142857
1f78	CycleFold	FALSE	FALSE	TRUE	0.2	1.1	0.846153846
1f78	CycleFold	FALSE	FALSE	TRUE	0.3	1	0.833333333
1f78	CycleFold	FALSE	FALSE	TRUE	0.4	1	0.909090909
1f78	CycleFold	FALSE	FALSE	TRUE	0.5	1	0.909090909
1f78	CycleFold	FALSE	FALSE	TRUE	0.6	1	0.909090909
1f78	CycleFold	FALSE	FALSE	TRUE	0.7	1	0.909090909
1f78	CycleFold	FALSE	FALSE	TRUE	0.8	0.9	0.9
1f78	CycleFold	FALSE	FALSE	TRUE	0.85	0.8	0.888888889
1f78	CycleFold	FALSE	FALSE	TRUE	0.9	0.8	0.888888889
1f78	CycleFold	FALSE	FALSE	TRUE	0.95	0.7	0.875
1f78	CycleFold	FALSE	FALSE	TRUE	0.99	0	nan
1f78	CycleFold	FALSE	TRUE	TRUE	0.1	1	0.833333333
1f78	CycleFold	FALSE	TRUE	TRUE	0.2	1	0.833333333
1f78	CycleFold	FALSE	TRUE	TRUE	0.3	1	0.833333333
1f78	CycleFold	FALSE	TRUE	TRUE	0.4	1	0.909090909
1f78	CycleFold	FALSE	TRUE	TRUE	0.5	1	0.909090909
1f78	CycleFold	FALSE	TRUE	TRUE	0.6	1	0.909090909
1f78	CycleFold	FALSE	TRUE	TRUE	0.7	1	0.909090909
1f78	CycleFold	FALSE	TRUE	TRUE	0.8	1	0.909090909
1f78	CycleFold	FALSE	TRUE	TRUE	0.85	1	0.909090909
1f78	CycleFold	FALSE	TRUE	TRUE	0.9	1	0.909090909
1f78	CycleFold	FALSE	TRUE	TRUE	0.95	1	0.909090909
1f78	CycleFold	FALSE	TRUE	TRUE	0.99	1	1
1f78	CycleFold	TRUE	FALSE	FALSE		nan	nan
1f78	MC-Fold-DP	TRUE	FALSE	FALSE		nan	nan
1f78	MC-Fold	TRUE	FALSE	FALSE		nan	nan
1f78	CycleFold	TRUE	FALSE	TRUE	0.1	nan	nan
1f78	CycleFold	TRUE	FALSE	TRUE	0.2	nan	nan
1f78	CycleFold	TRUE	FALSE	TRUE	0.3	nan	nan
1f78	CycleFold	TRUE	FALSE	TRUE	0.4	nan	nan
1f78	CycleFold	TRUE	FALSE	TRUE	0.5	nan	nan
1f78	CycleFold	TRUE	FALSE	TRUE	0.6	nan	nan
1f78	CycleFold	TRUE	FALSE	TRUE	0.7	nan	nan
1f78	CycleFold	TRUE	FALSE	TRUE	0.8	nan	nan
1f78	CycleFold	TRUE	FALSE	TRUE	0.85	nan	nan
1f78	CycleFold	TRUE	FALSE	TRUE	0.9	nan	nan
1f78	CycleFold	TRUE	FALSE	TRUE	0.95	nan	nan
1f78	CycleFold	TRUE	FALSE	TRUE	0.99	nan	nan
1f78	CycleFold	TRUE	TRUE	FALSE		nan	nan
1f78	CycleFold	TRUE	TRUE	TRUE	0.1	nan	nan
1f78	CycleFold	TRUE	TRUE	TRUE	0.2	nan	nan
1f78	CycleFold	TRUE	TRUE	TRUE	0.3	nan	nan
1f78	CycleFold	TRUE	TRUE	TRUE	0.4	nan	nan
1f78	CycleFold	TRUE	TRUE	TRUE	0.5	nan	nan
1f78	CycleFold	TRUE	TRUE	TRUE	0.6	nan	nan
1f78	CycleFold	TRUE	TRUE	TRUE	0.7	nan	nan
1f78	CycleFold	TRUE	TRUE	TRUE	0.8	nan	nan
1f78	CycleFold	TRUE	TRUE	TRUE	0.85	nan	nan
1f78	CycleFold	TRUE	TRUE	TRUE	0.9	nan	nan
1f78	CycleFold	TRUE	TRUE	TRUE	0.95	nan	nan
1f78	CycleFold	TRUE	TRUE	TRUE	0.99	nan	nan
1f79	MC-Fold-DP	FALSE	FALSE	FALSE		0.916666667	1
1f79	MC-Fold	FALSE	FALSE	FALSE		1	1
1f79	Fold	FALSE	FALSE	FALSE		0.916666667	1
1f79	CycleFold	FALSE	FALSE	FALSE		0.916666667	1
1f79	CycleFold	FALSE	FALSE	TRUE	0.1	1.083333333	1
1f79	CycleFold	FALSE	FALSE	TRUE	0.2	1.083333333	1
1f79	CycleFold	FALSE	FALSE	TRUE	0.3	1.083333333	1
1f79	CycleFold	FALSE	FALSE	TRUE	0.4	1	1
1f79	CycleFold	FALSE	FALSE	TRUE	0.5	0.916666667	1
1f79	CycleFold	FALSE	FALSE	TRUE	0.6	0.833333333	1
1f79	CycleFold	FALSE	FALSE	TRUE	0.7	0.833333333	1
1f79	CycleFold	FALSE	FALSE	TRUE	0.8	0.833333333	1
1f79	CycleFold	FALSE	FALSE	TRUE	0.85	0.833333333	1
1f79	CycleFold	FALSE	FALSE	TRUE	0.9	0.75	1
1f79	CycleFold	FALSE	FALSE	TRUE	0.95	0.75	1
1f79	CycleFold	FALSE	FALSE	TRUE	0.99	0	nan
1f79	CycleFold	FALSE	TRUE	TRUE	0.1	1	1
1f79	CycleFold	FALSE	TRUE	TRUE	0.2	1	1
1f79	CycleFold	FALSE	TRUE	TRUE	0.3	1	1
1f79	CycleFold	FALSE	TRUE	TRUE	0.4	1	1
1f79	CycleFold	FALSE	TRUE	TRUE	0.5	1	1
1f79	CycleFold	FALSE	TRUE	TRUE	0.6	1	1
1f79	CycleFold	FALSE	TRUE	TRUE	0.7	1	1
1f79	CycleFold	FALSE	TRUE	TRUE	0.8	1	1
1f79	CycleFold	FALSE	TRUE	TRUE	0.85	1	1
1f79	CycleFold	FALSE	TRUE	TRUE	0.9	1	1
1f79	CycleFold	FALSE	TRUE	TRUE	0.95	1	1
1f79	CycleFold	FALSE	TRUE	TRUE	0.99	1	1
1f79	CycleFold	TRUE	FALSE	FALSE		nan	nan
1f79	MC-Fold-DP	TRUE	FALSE	FALSE		nan	nan
1f79	MC-Fold	TRUE	FALSE	FALSE		nan	nan
1f79	CycleFold	TRUE	FALSE	TRUE	0.1	nan	nan
1f79	CycleFold	TRUE	FALSE	TRUE	0.2	nan	nan
1f79	CycleFold	TRUE	FALSE	TRUE	0.3	nan	nan
1f79	CycleFold	TRUE	FALSE	TRUE	0.4	nan	nan
1f79	CycleFold	TRUE	FALSE	TRUE	0.5	nan	nan
1f79	CycleFold	TRUE	FALSE	TRUE	0.6	nan	nan
1f79	CycleFold	TRUE	FALSE	TRUE	0.7	nan	nan
1f79	CycleFold	TRUE	FALSE	TRUE	0.8	nan	nan
1f79	CycleFold	TRUE	FALSE	TRUE	0.85	nan	nan
1f79	CycleFold	TRUE	FALSE	TRUE	0.9	nan	nan
1f79	CycleFold	TRUE	FALSE	TRUE	0.95	nan	nan
1f79	CycleFold	TRUE	FALSE	TRUE	0.99	nan	nan
1f79	CycleFold	TRUE	TRUE	FALSE		nan	nan
1f79	CycleFold	TRUE	TRUE	TRUE	0.1	nan	nan
1f79	CycleFold	TRUE	TRUE	TRUE	0.2	nan	nan
1f79	CycleFold	TRUE	TRUE	TRUE	0.3	nan	nan
1f79	CycleFold	TRUE	TRUE	TRUE	0.4	nan	nan
1f79	CycleFold	TRUE	TRUE	TRUE	0.5	nan	nan
1f79	CycleFold	TRUE	TRUE	TRUE	0.6	nan	nan
1f79	CycleFold	TRUE	TRUE	TRUE	0.7	nan	nan
1f79	CycleFold	TRUE	TRUE	TRUE	0.8	nan	nan
1f79	CycleFold	TRUE	TRUE	TRUE	0.85	nan	nan
1f79	CycleFold	TRUE	TRUE	TRUE	0.9	nan	nan
1f79	CycleFold	TRUE	TRUE	TRUE	0.95	nan	nan
1f79	CycleFold	TRUE	TRUE	TRUE	0.99	nan	nan
1f7f	MC-Fold	FALSE	FALSE	FALSE		1	1
1f7f	MC-Fold-DP	FALSE	FALSE	FALSE		0.916666667	1
1f7f	CycleFold	FALSE	FALSE	FALSE		0.916666667	1
1f7f	Fold	FALSE	FALSE	FALSE		0.916666667	1
1f7f	CycleFold	FALSE	FALSE	TRUE	0.1	1.166666667	1
1f7f	CycleFold	FALSE	FALSE	TRUE	0.2	1.083333333	1
1f7f	CycleFold	FALSE	FALSE	TRUE	0.3	1	1
1f7f	CycleFold	FALSE	FALSE	TRUE	0.4	0.916666667	1
1f7f	CycleFold	FALSE	FALSE	TRUE	0.5	0.916666667	1
1f7f	CycleFold	FALSE	FALSE	TRUE	0.6	0.916666667	1
1f7f	CycleFold	FALSE	FALSE	TRUE	0.7	0.916666667	1
1f7f	CycleFold	FALSE	FALSE	TRUE	0.8	0.833333333	1
1f7f	CycleFold	FALSE	FALSE	TRUE	0.85	0.75	1
1f7f	CycleFold	FALSE	FALSE	TRUE	0.9	0.75	1
1f7f	CycleFold	FALSE	FALSE	TRUE	0.95	0.666666667	1
1f7f	CycleFold	FALSE	FALSE	TRUE	0.99	0	nan
1f7f	CycleFold	FALSE	TRUE	TRUE	0.1	1	1
1f7f	CycleFold	FALSE	TRUE	TRUE	0.2	1	1
1f7f	CycleFold	FALSE	TRUE	TRUE	0.3	1	1
1f7f	CycleFold	FALSE	TRUE	TRUE	0.4	1	1
1f7f	CycleFold	FALSE	TRUE	TRUE	0.5	1	1
1f7f	CycleFold	FALSE	TRUE	TRUE	0.6	1	1
1f7f	CycleFold	FALSE	TRUE	TRUE	0.7	1	1
1f7f	CycleFold	FALSE	TRUE	TRUE	0.8	1	1
1f7f	CycleFold	FALSE	TRUE	TRUE	0.85	1	1
1f7f	CycleFold	FALSE	TRUE	TRUE	0.9	1	1
1f7f	CycleFold	FALSE	TRUE	TRUE	0.95	1	1
1f7f	CycleFold	FALSE	TRUE	TRUE	0.99	1	1
1f7f	MC-Fold	TRUE	FALSE	FALSE		nan	nan
1f7f	CycleFold	TRUE	FALSE	FALSE		nan	nan
1f7f	MC-Fold-DP	TRUE	FALSE	FALSE		nan	nan
1f7f	CycleFold	TRUE	FALSE	TRUE	0.1	nan	nan
1f7f	CycleFold	TRUE	FALSE	TRUE	0.2	nan	nan
1f7f	CycleFold	TRUE	FALSE	TRUE	0.3	nan	nan
1f7f	CycleFold	TRUE	FALSE	TRUE	0.4	nan	nan
1f7f	CycleFold	TRUE	FALSE	TRUE	0.5	nan	nan
1f7f	CycleFold	TRUE	FALSE	TRUE	0.6	nan	nan
1f7f	CycleFold	TRUE	FALSE	TRUE	0.7	nan	nan
1f7f	CycleFold	TRUE	FALSE	TRUE	0.8	nan	nan
1f7f	CycleFold	TRUE	FALSE	TRUE	0.85	nan	nan
1f7f	CycleFold	TRUE	FALSE	TRUE	0.9	nan	nan
1f7f	CycleFold	TRUE	FALSE	TRUE	0.95	nan	nan
1f7f	CycleFold	TRUE	FALSE	TRUE	0.99	nan	nan
1f7f	CycleFold	TRUE	TRUE	FALSE		nan	nan
1f7f	CycleFold	TRUE	TRUE	TRUE	0.1	nan	nan
1f7f	CycleFold	TRUE	TRUE	TRUE	0.2	nan	nan
1f7f	CycleFold	TRUE	TRUE	TRUE	0.3	nan	nan
1f7f	CycleFold	TRUE	TRUE	TRUE	0.4	nan	nan
1f7f	CycleFold	TRUE	TRUE	TRUE	0.5	nan	nan
1f7f	CycleFold	TRUE	TRUE	TRUE	0.6	nan	nan
1f7f	CycleFold	TRUE	TRUE	TRUE	0.7	nan	nan
1f7f	CycleFold	TRUE	TRUE	TRUE	0.8	nan	nan
1f7f	CycleFold	TRUE	TRUE	TRUE	0.85	nan	nan
1f7f	CycleFold	TRUE	TRUE	TRUE	0.9	nan	nan
1f7f	CycleFold	TRUE	TRUE	TRUE	0.95	nan	nan
1f7f	CycleFold	TRUE	TRUE	TRUE	0.99	nan	nan
1f7g	MC-Fold	FALSE	FALSE	FALSE		1	0.916666667
1f7g	MC-Fold-DP	FALSE	FALSE	FALSE		0.909090909	0.909090909
1f7g	CycleFold	FALSE	FALSE	FALSE		0.909090909	0.909090909
1f7g	Fold	FALSE	FALSE	FALSE		0.909090909	0.909090909
1f7g	CycleFold	FALSE	FALSE	TRUE	0.1	1.090909091	0.923076923
1f7g	CycleFold	FALSE	FALSE	TRUE	0.2	1.090909091	0.923076923
1f7g	CycleFold	FALSE	FALSE	TRUE	0.3	1.090909091	0.923076923
1f7g	CycleFold	FALSE	FALSE	TRUE	0.4	1	0.916666667
1f7g	CycleFold	FALSE	FALSE	TRUE	0.5	0.909090909	0.909090909
1f7g	CycleFold	FALSE	FALSE	TRUE	0.6	0.818181818	0.9
1f7g	CycleFold	FALSE	FALSE	TRUE	0.7	0.818181818	0.9
1f7g	CycleFold	FALSE	FALSE	TRUE	0.8	0.818181818	0.9
1f7g	CycleFold	FALSE	FALSE	TRUE	0.85	0.818181818	0.9
1f7g	CycleFold	FALSE	FALSE	TRUE	0.9	0.727272727	0.888888889
1f7g	CycleFold	FALSE	FALSE	TRUE	0.95	0.727272727	0.888888889
1f7g	CycleFold	FALSE	FALSE	TRUE	0.99	0	nan
1f7g	CycleFold	FALSE	TRUE	TRUE	0.1	1	0.916666667
1f7g	CycleFold	FALSE	TRUE	TRUE	0.2	1	0.916666667
1f7g	CycleFold	FALSE	TRUE	TRUE	0.3	1	0.916666667
1f7g	CycleFold	FALSE	TRUE	TRUE	0.4	1	0.916666667
1f7g	CycleFold	FALSE	TRUE	TRUE	0.5	1	0.916666667
1f7g	CycleFold	FALSE	TRUE	TRUE	0.6	1	0.916666667
1f7g	CycleFold	FALSE	TRUE	TRUE	0.7	1	0.916666667
1f7g	CycleFold	FALSE	TRUE	TRUE	0.8	1	0.916666667
1f7g	CycleFold	FALSE	TRUE	TRUE	0.85	1	0.916666667
1f7g	CycleFold	FALSE	TRUE	TRUE	0.9	1	0.916666667
1f7g	CycleFold	FALSE	TRUE	TRUE	0.95	1	0.916666667
1f7g	CycleFold	FALSE	TRUE	TRUE	0.99	1	1
1f7g	MC-Fold-DP	TRUE	FALSE	FALSE		nan	nan
1f7g	CycleFold	TRUE	FALSE	FALSE		nan	nan
1f7g	MC-Fold	TRUE	FALSE	FALSE		nan	nan
1f7g	CycleFold	TRUE	FALSE	TRUE	0.1	nan	nan
1f7g	CycleFold	TRUE	FALSE	TRUE	0.2	nan	nan
1f7g	CycleFold	TRUE	FALSE	TRUE	0.3	nan	nan
1f7g	CycleFold	TRUE	FALSE	TRUE	0.4	nan	nan
1f7g	CycleFold	TRUE	FALSE	TRUE	0.5	nan	nan
1f7g	CycleFold	TRUE	FALSE	TRUE	0.6	nan	nan
1f7g	CycleFold	TRUE	FALSE	TRUE	0.7	nan	nan
1f7g	CycleFold	TRUE	FALSE	TRUE	0.8	nan	nan
1f7g	CycleFold	TRUE	FALSE	TRUE	0.85	nan	nan
1f7g	CycleFold	TRUE	FALSE	TRUE	0.9	nan	nan
1f7g	CycleFold	TRUE	FALSE	TRUE	0.95	nan	nan
1f7g	CycleFold	TRUE	FALSE	TRUE	0.99	nan	nan
1f7g	CycleFold	TRUE	TRUE	FALSE		nan	nan
1f7g	CycleFold	TRUE	TRUE	TRUE	0.1	nan	nan
1f7g	CycleFold	TRUE	TRUE	TRUE	0.2	nan	nan
1f7g	CycleFold	TRUE	TRUE	TRUE	0.3	nan	nan
1f7g	CycleFold	TRUE	TRUE	TRUE	0.4	nan	nan
1f7g	CycleFold	TRUE	TRUE	TRUE	0.5	nan	nan
1f7g	CycleFold	TRUE	TRUE	TRUE	0.6	nan	nan
1f7g	CycleFold	TRUE	TRUE	TRUE	0.7	nan	nan
1f7g	CycleFold	TRUE	TRUE	TRUE	0.8	nan	nan
1f7g	CycleFold	TRUE	TRUE	TRUE	0.85	nan	nan
1f7g	CycleFold	TRUE	TRUE	TRUE	0.9	nan	nan
1f7g	CycleFold	TRUE	TRUE	TRUE	0.95	nan	nan
1f7g	CycleFold	TRUE	TRUE	TRUE	0.99	nan	nan
1f7h	MC-Fold	FALSE	FALSE	FALSE		1	1
1f7h	CycleFold	FALSE	FALSE	FALSE		0.916666667	1
1f7h	Fold	FALSE	FALSE	FALSE		0.916666667	1
1f7h	MC-Fold-DP	FALSE	FALSE	FALSE		0.916666667	1
1f7h	CycleFold	FALSE	FALSE	TRUE	0.1	1.166666667	1
1f7h	CycleFold	FALSE	FALSE	TRUE	0.2	1.083333333	1
1f7h	CycleFold	FALSE	FALSE	TRUE	0.3	1	1
1f7h	CycleFold	FALSE	FALSE	TRUE	0.4	0.916666667	1
1f7h	CycleFold	FALSE	FALSE	TRUE	0.5	0.916666667	1
1f7h	CycleFold	FALSE	FALSE	TRUE	0.6	0.916666667	1
1f7h	CycleFold	FALSE	FALSE	TRUE	0.7	0.916666667	1
1f7h	CycleFold	FALSE	FALSE	TRUE	0.8	0.833333333	1
1f7h	CycleFold	FALSE	FALSE	TRUE	0.85	0.75	1
1f7h	CycleFold	FALSE	FALSE	TRUE	0.9	0.75	1
1f7h	CycleFold	FALSE	FALSE	TRUE	0.95	0.666666667	1
1f7h	CycleFold	FALSE	FALSE	TRUE	0.99	0	nan
1f7h	CycleFold	FALSE	TRUE	TRUE	0.1	1	1
1f7h	CycleFold	FALSE	TRUE	TRUE	0.2	1	1
1f7h	CycleFold	FALSE	TRUE	TRUE	0.3	1	1
1f7h	CycleFold	FALSE	TRUE	TRUE	0.4	1	1
1f7h	CycleFold	FALSE	TRUE	TRUE	0.5	1	1
1f7h	CycleFold	FALSE	TRUE	TRUE	0.6	1	1
1f7h	CycleFold	FALSE	TRUE	TRUE	0.7	1	1
1f7h	CycleFold	FALSE	TRUE	TRUE	0.8	1	1
1f7h	CycleFold	FALSE	TRUE	TRUE	0.85	1	1
1f7h	CycleFold	FALSE	TRUE	TRUE	0.9	1	1
1f7h	CycleFold	FALSE	TRUE	TRUE	0.95	1	1
1f7h	CycleFold	FALSE	TRUE	TRUE	0.99	1	1
1f7h	MC-Fold-DP	TRUE	FALSE	FALSE		nan	nan
1f7h	MC-Fold	TRUE	FALSE	FALSE		nan	nan
1f7h	CycleFold	TRUE	FALSE	FALSE		nan	nan
1f7h	CycleFold	TRUE	FALSE	TRUE	0.1	nan	nan
1f7h	CycleFold	TRUE	FALSE	TRUE	0.2	nan	nan
1f7h	CycleFold	TRUE	FALSE	TRUE	0.3	nan	nan
1f7h	CycleFold	TRUE	FALSE	TRUE	0.4	nan	nan
1f7h	CycleFold	TRUE	FALSE	TRUE	0.5	nan	nan
1f7h	CycleFold	TRUE	FALSE	TRUE	0.6	nan	nan
1f7h	CycleFold	TRUE	FALSE	TRUE	0.7	nan	nan
1f7h	CycleFold	TRUE	FALSE	TRUE	0.8	nan	nan
1f7h	CycleFold	TRUE	FALSE	TRUE	0.85	nan	nan
1f7h	CycleFold	TRUE	FALSE	TRUE	0.9	nan	nan
1f7h	CycleFold	TRUE	FALSE	TRUE	0.95	nan	nan
1f7h	CycleFold	TRUE	FALSE	TRUE	0.99	nan	nan
1f7h	CycleFold	TRUE	TRUE	FALSE		nan	nan
1f7h	CycleFold	TRUE	TRUE	TRUE	0.1	nan	nan
1f7h	CycleFold	TRUE	TRUE	TRUE	0.2	nan	nan
1f7h	CycleFold	TRUE	TRUE	TRUE	0.3	nan	nan
1f7h	CycleFold	TRUE	TRUE	TRUE	0.4	nan	nan
1f7h	CycleFold	TRUE	TRUE	TRUE	0.5	nan	nan
1f7h	CycleFold	TRUE	TRUE	TRUE	0.6	nan	nan
1f7h	CycleFold	TRUE	TRUE	TRUE	0.7	nan	nan
1f7h	CycleFold	TRUE	TRUE	TRUE	0.8	nan	nan
1f7h	CycleFold	TRUE	TRUE	TRUE	0.85	nan	nan
1f7h	CycleFold	TRUE	TRUE	TRUE	0.9	nan	nan
1f7h	CycleFold	TRUE	TRUE	TRUE	0.95	nan	nan
1f7h	CycleFold	TRUE	TRUE	TRUE	0.99	nan	nan
1f7i	Fold	FALSE	FALSE	FALSE		0.909090909	0.909090909
1f7i	MC-Fold-DP	FALSE	FALSE	FALSE		0.909090909	0.909090909
1f7i	MC-Fold	FALSE	FALSE	FALSE		1	0.916666667
1f7i	CycleFold	FALSE	FALSE	FALSE		0.909090909	0.909090909
1f7i	CycleFold	FALSE	FALSE	TRUE	0.1	1.090909091	0.923076923
1f7i	CycleFold	FALSE	FALSE	TRUE	0.2	1.090909091	0.923076923
1f7i	CycleFold	FALSE	FALSE	TRUE	0.3	1.090909091	0.923076923
1f7i	CycleFold	FALSE	FALSE	TRUE	0.4	1	0.916666667
1f7i	CycleFold	FALSE	FALSE	TRUE	0.5	0.909090909	0.909090909
1f7i	CycleFold	FALSE	FALSE	TRUE	0.6	0.818181818	0.9
1f7i	CycleFold	FALSE	FALSE	TRUE	0.7	0.818181818	0.9
1f7i	CycleFold	FALSE	FALSE	TRUE	0.8	0.818181818	0.9
1f7i	CycleFold	FALSE	FALSE	TRUE	0.85	0.818181818	0.9
1f7i	CycleFold	FALSE	FALSE	TRUE	0.9	0.727272727	0.888888889
1f7i	CycleFold	FALSE	FALSE	TRUE	0.95	0.727272727	0.888888889
1f7i	CycleFold	FALSE	FALSE	TRUE	0.99	0	nan
1f7i	CycleFold	FALSE	TRUE	TRUE	0.1	1	0.916666667
1f7i	CycleFold	FALSE	TRUE	TRUE	0.2	1	0.916666667
1f7i	CycleFold	FALSE	TRUE	TRUE	0.3	1	0.916666667
1f7i	CycleFold	FALSE	TRUE	TRUE	0.4	1	0.916666667
1f7i	CycleFold	FALSE	TRUE	TRUE	0.5	1	0.916666667
1f7i	CycleFold	FALSE	TRUE	TRUE	0.6	1	0.916666667
1f7i	CycleFold	FALSE	TRUE	TRUE	0.7	1	0.916666667
1f7i	CycleFold	FALSE	TRUE	TRUE	0.8	1	0.916666667
1f7i	CycleFold	FALSE	TRUE	TRUE	0.85	1	0.916666667
1f7i	CycleFold	FALSE	TRUE	TRUE	0.9	1	0.916666667
1f7i	CycleFold	FALSE	TRUE	TRUE	0.95	1	0.916666667
1f7i	CycleFold	FALSE	TRUE	TRUE	0.99	1	1
1f7i	CycleFold	TRUE	FALSE	FALSE		nan	nan
1f7i	MC-Fold	TRUE	FALSE	FALSE		nan	nan
1f7i	MC-Fold-DP	TRUE	FALSE	FALSE		nan	nan
1f7i	CycleFold	TRUE	FALSE	TRUE	0.1	nan	nan
1f7i	CycleFold	TRUE	FALSE	TRUE	0.2	nan	nan
1f7i	CycleFold	TRUE	FALSE	TRUE	0.3	nan	nan
1f7i	CycleFold	TRUE	FALSE	TRUE	0.4	nan	nan
1f7i	CycleFold	TRUE	FALSE	TRUE	0.5	nan	nan
1f7i	CycleFold	TRUE	FALSE	TRUE	0.6	nan	nan
1f7i	CycleFold	TRUE	FALSE	TRUE	0.7	nan	nan
1f7i	CycleFold	TRUE	FALSE	TRUE	0.8	nan	nan
1f7i	CycleFold	TRUE	FALSE	TRUE	0.85	nan	nan
1f7i	CycleFold	TRUE	FALSE	TRUE	0.9	nan	nan
1f7i	CycleFold	TRUE	FALSE	TRUE	0.95	nan	nan
1f7i	CycleFold	TRUE	FALSE	TRUE	0.99	nan	nan
1f7i	CycleFold	TRUE	TRUE	FALSE		nan	nan
1f7i	CycleFold	TRUE	TRUE	TRUE	0.1	nan	nan
1f7i	CycleFold	TRUE	TRUE	TRUE	0.2	nan	nan
1f7i	CycleFold	TRUE	TRUE	TRUE	0.3	nan	nan
1f7i	CycleFold	TRUE	TRUE	TRUE	0.4	nan	nan
1f7i	CycleFold	TRUE	TRUE	TRUE	0.5	nan	nan
1f7i	CycleFold	TRUE	TRUE	TRUE	0.6	nan	nan
1f7i	CycleFold	TRUE	TRUE	TRUE	0.7	nan	nan
1f7i	CycleFold	TRUE	TRUE	TRUE	0.8	nan	nan
1f7i	CycleFold	TRUE	TRUE	TRUE	0.85	nan	nan
1f7i	CycleFold	TRUE	TRUE	TRUE	0.9	nan	nan
1f7i	CycleFold	TRUE	TRUE	TRUE	0.95	nan	nan
1f7i	CycleFold	TRUE	TRUE	TRUE	0.99	nan	nan
1fyp	MC-Fold-DP	FALSE	FALSE	FALSE		0.9	1
1fyp	Fold	FALSE	FALSE	FALSE		0.8	1
1fyp	MC-Fold	FALSE	FALSE	FALSE		1	1
1fyp	CycleFold	FALSE	FALSE	FALSE		0.9	1
1fyp	CycleFold	FALSE	FALSE	TRUE	0.1	1	1
1fyp	CycleFold	FALSE	FALSE	TRUE	0.2	1	1
1fyp	CycleFold	FALSE	FALSE	TRUE	0.3	1	1
1fyp	CycleFold	FALSE	FALSE	TRUE	0.4	0.9	1
1fyp	CycleFold	FALSE	FALSE	TRUE	0.5	0.9	1
1fyp	CycleFold	FALSE	FALSE	TRUE	0.6	0.9	1
1fyp	CycleFold	FALSE	FALSE	TRUE	0.7	0.9	1
1fyp	CycleFold	FALSE	FALSE	TRUE	0.8	0.9	1
1fyp	CycleFold	FALSE	FALSE	TRUE	0.85	0.9	1
1fyp	CycleFold	FALSE	FALSE	TRUE	0.9	0.9	1
1fyp	CycleFold	FALSE	FALSE	TRUE	0.95	0.8	1
1fyp	CycleFold	FALSE	FALSE	TRUE	0.99	0	nan
1fyp	CycleFold	FALSE	TRUE	TRUE	0.1	1	1
1fyp	CycleFold	FALSE	TRUE	TRUE	0.2	1	1
1fyp	CycleFold	FALSE	TRUE	TRUE	0.3	1	1
1fyp	CycleFold	FALSE	TRUE	TRUE	0.4	1	1
1fyp	CycleFold	FALSE	TRUE	TRUE	0.5	1	1
1fyp	CycleFold	FALSE	TRUE	TRUE	0.6	1	1
1fyp	CycleFold	FALSE	TRUE	TRUE	0.7	1	1
1fyp	CycleFold	FALSE	TRUE	TRUE	0.8	1	1
1fyp	CycleFold	FALSE	TRUE	TRUE	0.85	1	1
1fyp	CycleFold	FALSE	TRUE	TRUE	0.9	1	1
1fyp	CycleFold	FALSE	TRUE	TRUE	0.95	1	1
1fyp	CycleFold	FALSE	TRUE	TRUE	0.99	1	1
1fyp	MC-Fold-DP	TRUE	FALSE	FALSE		1	0.5
1fyp	MC-Fold	TRUE	FALSE	FALSE		1	0.5
1fyp	CycleFold	TRUE	FALSE	FALSE		1	0.5
1fyp	CycleFold	TRUE	FALSE	TRUE	0.1	2	0.666666667
1fyp	CycleFold	TRUE	FALSE	TRUE	0.2	2	0.666666667
1fyp	CycleFold	TRUE	FALSE	TRUE	0.3	2	0.666666667
1fyp	CycleFold	TRUE	FALSE	TRUE	0.4	2	0.666666667
1fyp	CycleFold	TRUE	FALSE	TRUE	0.5	1	0.5
1fyp	CycleFold	TRUE	FALSE	TRUE	0.6	0	0
1fyp	CycleFold	TRUE	FALSE	TRUE	0.7	0	0
1fyp	CycleFold	TRUE	FALSE	TRUE	0.8	0	0
1fyp	CycleFold	TRUE	FALSE	TRUE	0.85	0	0
1fyp	CycleFold	TRUE	FALSE	TRUE	0.9	0	nan
1fyp	CycleFold	TRUE	FALSE	TRUE	0.95	0	nan
1fyp	CycleFold	TRUE	FALSE	TRUE	0.99	0	nan
1fyp	CycleFold	TRUE	TRUE	FALSE		1	0.5
1fyp	CycleFold	TRUE	TRUE	TRUE	0.1	2	0.666666667
1fyp	CycleFold	TRUE	TRUE	TRUE	0.2	2	0.666666667
1fyp	CycleFold	TRUE	TRUE	TRUE	0.3	2	0.666666667
1fyp	CycleFold	TRUE	TRUE	TRUE	0.4	2	0.666666667
1fyp	CycleFold	TRUE	TRUE	TRUE	0.5	1	0.5
1fyp	CycleFold	TRUE	TRUE	TRUE	0.6	0	0
1fyp	CycleFold	TRUE	TRUE	TRUE	0.7	0	0
1fyp	CycleFold	TRUE	TRUE	TRUE	0.8	0	0
1fyp	CycleFold	TRUE	TRUE	TRUE	0.85	0	0
1fyp	CycleFold	TRUE	TRUE	TRUE	0.9	0	0
1fyp	CycleFold	TRUE	TRUE	TRUE	0.95	0	nan
1fyp	CycleFold	TRUE	TRUE	TRUE	0.99	0	nan
1jwc	Fold	FALSE	FALSE	FALSE		1	0.333333333
1jwc	MC-Fold	FALSE	FALSE	FALSE		1	0.333333333
1jwc	CycleFold	FALSE	FALSE	FALSE		1	0.333333333
1jwc	MC-Fold-DP	FALSE	FALSE	FALSE		1	0.333333333
1jwc	CycleFold	FALSE	FALSE	TRUE	0.1	1	0.333333333
1jwc	CycleFold	FALSE	FALSE	TRUE	0.2	1	0.333333333
1jwc	CycleFold	FALSE	FALSE	TRUE	0.3	1	0.333333333
1jwc	CycleFold	FALSE	FALSE	TRUE	0.4	1	0.333333333
1jwc	CycleFold	FALSE	FALSE	TRUE	0.5	1	0.333333333
1jwc	CycleFold	FALSE	FALSE	TRUE	0.6	1	0.333333333
1jwc	CycleFold	FALSE	FALSE	TRUE	0.7	1	0.333333333
1jwc	CycleFold	FALSE	FALSE	TRUE	0.8	1	0.333333333
1jwc	CycleFold	FALSE	FALSE	TRUE	0.85	1	0.333333333
1jwc	CycleFold	FALSE	FALSE	TRUE	0.9	0.5	0.2
1jwc	CycleFold	FALSE	FALSE	TRUE	0.95	0.5	0.2
1jwc	CycleFold	FALSE	FALSE	TRUE	0.99	0	0
1jwc	CycleFold	FALSE	TRUE	TRUE	0.1	1	0.333333333
1jwc	CycleFold	FALSE	TRUE	TRUE	0.2	1	0.333333333
1jwc	CycleFold	FALSE	TRUE	TRUE	0.3	1	0.333333333
1jwc	CycleFold	FALSE	TRUE	TRUE	0.4	1	0.333333333
1jwc	CycleFold	FALSE	TRUE	TRUE	0.5	1	0.333333333
1jwc	CycleFold	FALSE	TRUE	TRUE	0.6	1	0.333333333
1jwc	CycleFold	FALSE	TRUE	TRUE	0.7	1	0.333333333
1jwc	CycleFold	FALSE	TRUE	TRUE	0.8	1	0.333333333
1jwc	CycleFold	FALSE	TRUE	TRUE	0.85	1	0.333333333
1jwc	CycleFold	FALSE	TRUE	TRUE	0.9	1	0.333333333
1jwc	CycleFold	FALSE	TRUE	TRUE	0.95	1	0.333333333
1jwc	CycleFold	FALSE	TRUE	TRUE	0.99	1	0.5
1jwc	CycleFold	TRUE	FALSE	FALSE		nan	nan
1jwc	MC-Fold-DP	TRUE	FALSE	FALSE		nan	nan
1jwc	MC-Fold	TRUE	FALSE	FALSE		nan	nan
1jwc	CycleFold	TRUE	FALSE	TRUE	0.1	nan	0
1jwc	CycleFold	TRUE	FALSE	TRUE	0.2	nan	nan
1jwc	CycleFold	TRUE	FALSE	TRUE	0.3	nan	nan
1jwc	CycleFold	TRUE	FALSE	TRUE	0.4	nan	nan
1jwc	CycleFold	TRUE	FALSE	TRUE	0.5	nan	nan
1jwc	CycleFold	TRUE	FALSE	TRUE	0.6	nan	nan
1jwc	CycleFold	TRUE	FALSE	TRUE	0.7	nan	nan
1jwc	CycleFold	TRUE	FALSE	TRUE	0.8	nan	nan
1jwc	CycleFold	TRUE	FALSE	TRUE	0.85	nan	nan
1jwc	CycleFold	TRUE	FALSE	TRUE	0.9	nan	nan
1jwc	CycleFold	TRUE	FALSE	TRUE	0.95	nan	nan
1jwc	CycleFold	TRUE	FALSE	TRUE	0.99	nan	nan
1jwc	CycleFold	TRUE	TRUE	FALSE		nan	nan
1jwc	CycleFold	TRUE	TRUE	TRUE	0.1	nan	0
1jwc	CycleFold	TRUE	TRUE	TRUE	0.2	nan	nan
1jwc	CycleFold	TRUE	TRUE	TRUE	0.3	nan	nan
1jwc	CycleFold	TRUE	TRUE	TRUE	0.4	nan	nan
1jwc	CycleFold	TRUE	TRUE	TRUE	0.5	nan	nan
1jwc	CycleFold	TRUE	TRUE	TRUE	0.6	nan	nan
1jwc	CycleFold	TRUE	TRUE	TRUE	0.7	nan	nan
1jwc	CycleFold	TRUE	TRUE	TRUE	0.8	nan	nan
1jwc	CycleFold	TRUE	TRUE	TRUE	0.85	nan	nan
1jwc	CycleFold	TRUE	TRUE	TRUE	0.9	nan	nan
1jwc	CycleFold	TRUE	TRUE	TRUE	0.95	nan	nan
1jwc	CycleFold	TRUE	TRUE	TRUE	0.99	nan	nan
1kka	MC-Fold-DP	FALSE	FALSE	FALSE		1	1
1kka	MC-Fold	FALSE	FALSE	FALSE		1	1
1kka	CycleFold	FALSE	FALSE	FALSE		1	1
1kka	Fold	FALSE	FALSE	FALSE		1	1
1kka	CycleFold	FALSE	FALSE	TRUE	0.1	1	1
1kka	CycleFold	FALSE	FALSE	TRUE	0.2	1	1
1kka	CycleFold	FALSE	FALSE	TRUE	0.3	1	1
1kka	CycleFold	FALSE	FALSE	TRUE	0.4	1	1
1kka	CycleFold	FALSE	FALSE	TRUE	0.5	1	1
1kka	CycleFold	FALSE	FALSE	TRUE	0.6	1	1
1kka	CycleFold	FALSE	FALSE	TRUE	0.7	1	1
1kka	CycleFold	FALSE	FALSE	TRUE	0.8	1	1
1kka	CycleFold	FALSE	FALSE	TRUE	0.85	1	1
1kka	CycleFold	FALSE	FALSE	TRUE	0.9	0.857142857	1
1kka	CycleFold	FALSE	FALSE	TRUE	0.95	0.571428571	1
1kka	CycleFold	FALSE	FALSE	TRUE	0.99	0	nan
1kka	CycleFold	FALSE	TRUE	TRUE	0.1	1	1
1kka	CycleFold	FALSE	TRUE	TRUE	0.2	1	1
1kka	CycleFold	FALSE	TRUE	TRUE	0.3	1	1
1kka	CycleFold	FALSE	TRUE	TRUE	0.4	1	1
1kka	CycleFold	FALSE	TRUE	TRUE	0.5	1	1
1kka	CycleFold	FALSE	TRUE	TRUE	0.6	1	1
1kka	CycleFold	FALSE	TRUE	TRUE	0.7	1	1
1kka	CycleFold	FALSE	TRUE	TRUE	0.8	1	1
1kka	CycleFold	FALSE	TRUE	TRUE	0.85	1	1
1kka	CycleFold	FALSE	TRUE	TRUE	0.9	1	1
1kka	CycleFold	FALSE	TRUE	TRUE	0.95	1	1
1kka	CycleFold	FALSE	TRUE	TRUE	0.99	1	1
1kka	MC-Fold-DP	TRUE	FALSE	FALSE		nan	nan
1kka	MC-Fold	TRUE	FALSE	FALSE		nan	nan
1kka	CycleFold	TRUE	FALSE	FALSE		nan	0
1kka	CycleFold	TRUE	FALSE	TRUE	0.1	nan	0
1kka	CycleFold	TRUE	FALSE	TRUE	0.2	nan	0
1kka	CycleFold	TRUE	FALSE	TRUE	0.3	nan	0
1kka	CycleFold	TRUE	FALSE	TRUE	0.4	nan	0
1kka	CycleFold	TRUE	FALSE	TRUE	0.5	nan	0
1kka	CycleFold	TRUE	FALSE	TRUE	0.6	nan	0
1kka	CycleFold	TRUE	FALSE	TRUE	0.7	nan	0
1kka	CycleFold	TRUE	FALSE	TRUE	0.8	nan	nan
1kka	CycleFold	TRUE	FALSE	TRUE	0.85	nan	nan
1kka	CycleFold	TRUE	FALSE	TRUE	0.9	nan	nan
1kka	CycleFold	TRUE	FALSE	TRUE	0.95	nan	nan
1kka	CycleFold	TRUE	FALSE	TRUE	0.99	nan	nan
1kka	CycleFold	TRUE	TRUE	FALSE		nan	0
1kka	CycleFold	TRUE	TRUE	TRUE	0.1	nan	0
1kka	CycleFold	TRUE	TRUE	TRUE	0.2	nan	0
1kka	CycleFold	TRUE	TRUE	TRUE	0.3	nan	0
1kka	CycleFold	TRUE	TRUE	TRUE	0.4	nan	0
1kka	CycleFold	TRUE	TRUE	TRUE	0.5	nan	0
1kka	CycleFold	TRUE	TRUE	TRUE	0.6	nan	0
1kka	CycleFold	TRUE	TRUE	TRUE	0.7	nan	0
1kka	CycleFold	TRUE	TRUE	TRUE	0.8	nan	0
1kka	CycleFold	TRUE	TRUE	TRUE	0.85	nan	nan
1kka	CycleFold	TRUE	TRUE	TRUE	0.9	nan	nan
1kka	CycleFold	TRUE	TRUE	TRUE	0.95	nan	nan
1kka	CycleFold	TRUE	TRUE	TRUE	0.99	nan	nan
1lc6	CycleFold	FALSE	FALSE	FALSE		1	1
1lc6	Fold	FALSE	FALSE	FALSE		1	1
1lc6	MC-Fold	FALSE	FALSE	FALSE		1	1
1lc6	MC-Fold-DP	FALSE	FALSE	FALSE		1	1
1lc6	CycleFold	FALSE	FALSE	TRUE	0.1	1	1
1lc6	CycleFold	FALSE	FALSE	TRUE	0.2	1	1
1lc6	CycleFold	FALSE	FALSE	TRUE	0.3	1	1
1lc6	CycleFold	FALSE	FALSE	TRUE	0.4	1	1
1lc6	CycleFold	FALSE	FALSE	TRUE	0.5	1	1
1lc6	CycleFold	FALSE	FALSE	TRUE	0.6	1	1
1lc6	CycleFold	FALSE	FALSE	TRUE	0.7	1	1
1lc6	CycleFold	FALSE	FALSE	TRUE	0.8	1	1
1lc6	CycleFold	FALSE	FALSE	TRUE	0.85	0.875	1
1lc6	CycleFold	FALSE	FALSE	TRUE	0.9	0.625	1
1lc6	CycleFold	FALSE	FALSE	TRUE	0.95	0.625	1
1lc6	CycleFold	FALSE	FALSE	TRUE	0.99	0	nan
1lc6	CycleFold	FALSE	TRUE	TRUE	0.1	1	1
1lc6	CycleFold	FALSE	TRUE	TRUE	0.2	1	1
1lc6	CycleFold	FALSE	TRUE	TRUE	0.3	1	1
1lc6	CycleFold	FALSE	TRUE	TRUE	0.4	1	1
1lc6	CycleFold	FALSE	TRUE	TRUE	0.5	1	1
1lc6	CycleFold	FALSE	TRUE	TRUE	0.6	1	1
1lc6	CycleFold	FALSE	TRUE	TRUE	0.7	1	1
1lc6	CycleFold	FALSE	TRUE	TRUE	0.8	1	1
1lc6	CycleFold	FALSE	TRUE	TRUE	0.85	1	1
1lc6	CycleFold	FALSE	TRUE	TRUE	0.9	1	1
1lc6	CycleFold	FALSE	TRUE	TRUE	0.95	1	1
1lc6	CycleFold	FALSE	TRUE	TRUE	0.99	1	1
1lc6	MC-Fold-DP	TRUE	FALSE	FALSE		1	1
1lc6	CycleFold	TRUE	FALSE	FALSE		1	1
1lc6	MC-Fold	TRUE	FALSE	FALSE		1	1
1lc6	CycleFold	TRUE	FALSE	TRUE	0.1	1	1
1lc6	CycleFold	TRUE	FALSE	TRUE	0.2	1	1
1lc6	CycleFold	TRUE	FALSE	TRUE	0.3	1	1
1lc6	CycleFold	TRUE	FALSE	TRUE	0.4	1	1
1lc6	CycleFold	TRUE	FALSE	TRUE	0.5	1	1
1lc6	CycleFold	TRUE	FALSE	TRUE	0.6	1	1
1lc6	CycleFold	TRUE	FALSE	TRUE	0.7	1	1
1lc6	CycleFold	TRUE	FALSE	TRUE	0.8	1	1
1lc6	CycleFold	TRUE	FALSE	TRUE	0.85	0.5	1
1lc6	CycleFold	TRUE	FALSE	TRUE	0.9	0	nan
1lc6	CycleFold	TRUE	FALSE	TRUE	0.95	0	nan
1lc6	CycleFold	TRUE	FALSE	TRUE	0.99	0	nan
1lc6	CycleFold	TRUE	TRUE	FALSE		1	1
1lc6	CycleFold	TRUE	TRUE	TRUE	0.1	1	1
1lc6	CycleFold	TRUE	TRUE	TRUE	0.2	1	1
1lc6	CycleFold	TRUE	TRUE	TRUE	0.3	1	1
1lc6	CycleFold	TRUE	TRUE	TRUE	0.4	1	1
1lc6	CycleFold	TRUE	TRUE	TRUE	0.5	1	1
1lc6	CycleFold	TRUE	TRUE	TRUE	0.6	1	1
1lc6	CycleFold	TRUE	TRUE	TRUE	0.7	1	1
1lc6	CycleFold	TRUE	TRUE	TRUE	0.8	1	1
1lc6	CycleFold	TRUE	TRUE	TRUE	0.85	1	1
1lc6	CycleFold	TRUE	TRUE	TRUE	0.9	1	1
1lc6	CycleFold	TRUE	TRUE	TRUE	0.95	1	1
1lc6	CycleFold	TRUE	TRUE	TRUE	0.99	0.5	1
1mnb	MC-Fold	FALSE	FALSE	FALSE		1	0.909090909
1mnb	CycleFold	FALSE	FALSE	FALSE		1	0.909090909
1mnb	Fold	FALSE	FALSE	FALSE		1	1
1mnb	MC-Fold-DP	FALSE	FALSE	FALSE		0.9	0.9
1mnb	CycleFold	FALSE	FALSE	TRUE	0.1	1	0.769230769
1mnb	CycleFold	FALSE	FALSE	TRUE	0.2	1	0.909090909
1mnb	CycleFold	FALSE	FALSE	TRUE	0.3	1	0.909090909
1mnb	CycleFold	FALSE	FALSE	TRUE	0.4	1	0.909090909
1mnb	CycleFold	FALSE	FALSE	TRUE	0.5	1	0.909090909
1mnb	CycleFold	FALSE	FALSE	TRUE	0.6	1	0.909090909
1mnb	CycleFold	FALSE	FALSE	TRUE	0.7	1	0.909090909
1mnb	CycleFold	FALSE	FALSE	TRUE	0.8	1	0.909090909
1mnb	CycleFold	FALSE	FALSE	TRUE	0.85	1	0.909090909
1mnb	CycleFold	FALSE	FALSE	TRUE	0.9	0.9	1
1mnb	CycleFold	FALSE	FALSE	TRUE	0.95	0.9	1
1mnb	CycleFold	FALSE	FALSE	TRUE	0.99	0.1	1
1mnb	CycleFold	FALSE	TRUE	TRUE	0.1	1	0.833333333
1mnb	CycleFold	FALSE	TRUE	TRUE	0.2	1	0.909090909
1mnb	CycleFold	FALSE	TRUE	TRUE	0.3	1	0.909090909
1mnb	CycleFold	FALSE	TRUE	TRUE	0.4	1	0.909090909
1mnb	CycleFold	FALSE	TRUE	TRUE	0.5	1	0.909090909
1mnb	CycleFold	FALSE	TRUE	TRUE	0.6	1	0.909090909
1mnb	CycleFold	FALSE	TRUE	TRUE	0.7	1	0.909090909
1mnb	CycleFold	FALSE	TRUE	TRUE	0.8	1	0.909090909
1mnb	CycleFold	FALSE	TRUE	TRUE	0.85	1	0.909090909
1mnb	CycleFold	FALSE	TRUE	TRUE	0.9	1	0.909090909
1mnb	CycleFold	FALSE	TRUE	TRUE	0.95	1	0.909090909
1mnb	CycleFold	FALSE	TRUE	TRUE	0.99	1	0.909090909
1mnb	MC-Fold-DP	TRUE	FALSE	FALSE		nan	0
1mnb	MC-Fold	TRUE	FALSE	FALSE		nan	nan
1mnb	CycleFold	TRUE	FALSE	FALSE		nan	nan
1mnb	CycleFold	TRUE	FALSE	TRUE	0.1	nan	0
1mnb	CycleFold	TRUE	FALSE	TRUE	0.2	nan	nan
1mnb	CycleFold	TRUE	FALSE	TRUE	0.3	nan	nan
1mnb	CycleFold	TRUE	FALSE	TRUE	0.4	nan	nan
1mnb	CycleFold	TRUE	FALSE	TRUE	0.5	nan	nan
1mnb	CycleFold	TRUE	FALSE	TRUE	0.6	nan	nan
1mnb	CycleFold	TRUE	FALSE	TRUE	0.7	nan	nan
1mnb	CycleFold	TRUE	FALSE	TRUE	0.8	nan	nan
1mnb	CycleFold	TRUE	FALSE	TRUE	0.85	nan	nan
1mnb	CycleFold	TRUE	FALSE	TRUE	0.9	nan	nan
1mnb	CycleFold	TRUE	FALSE	TRUE	0.95	nan	nan
1mnb	CycleFold	TRUE	FALSE	TRUE	0.99	nan	nan
1mnb	CycleFold	TRUE	TRUE	FALSE		nan	nan
1mnb	CycleFold	TRUE	TRUE	TRUE	0.1	nan	nan
1mnb	CycleFold	TRUE	TRUE	TRUE	0.2	nan	nan
1mnb	CycleFold	TRUE	TRUE	TRUE	0.3	nan	nan
1mnb	CycleFold	TRUE	TRUE	TRUE	0.4	nan	nan
1mnb	CycleFold	TRUE	TRUE	TRUE	0.5	nan	nan
1mnb	CycleFold	TRUE	TRUE	TRUE	0.6	nan	nan
1mnb	CycleFold	TRUE	TRUE	TRUE	0.7	nan	nan
1mnb	CycleFold	TRUE	TRUE	TRUE	0.8	nan	nan
1mnb	CycleFold	TRUE	TRUE	TRUE	0.85	nan	nan
1mnb	CycleFold	TRUE	TRUE	TRUE	0.9	nan	nan
1mnb	CycleFold	TRUE	TRUE	TRUE	0.95	nan	nan
1mnb	CycleFold	TRUE	TRUE	TRUE	0.99	nan	nan
1mv2	Fold	FALSE	FALSE	FALSE		0.833333333	1
1mv2	CycleFold	FALSE	FALSE	FALSE		0	0
1mv2	MC-Fold	FALSE	FALSE	FALSE		0	0
1mv2	MC-Fold-DP	FALSE	FALSE	FALSE		0	0
1mv2	CycleFold	FALSE	FALSE	TRUE	0.1	1	0.5
1mv2	CycleFold	FALSE	FALSE	TRUE	0.2	1	0.5
1mv2	CycleFold	FALSE	FALSE	TRUE	0.3	1	0.5
1mv2	CycleFold	FALSE	FALSE	TRUE	0.4	0.5	0.333333333
1mv2	CycleFold	FALSE	FALSE	TRUE	0.5	0	0
1mv2	CycleFold	FALSE	FALSE	TRUE	0.6	0	nan
1mv2	CycleFold	FALSE	FALSE	TRUE	0.7	0	nan
1mv2	CycleFold	FALSE	FALSE	TRUE	0.8	0	nan
1mv2	CycleFold	FALSE	FALSE	TRUE	0.85	0	nan
1mv2	CycleFold	FALSE	FALSE	TRUE	0.9	0	nan
1mv2	CycleFold	FALSE	FALSE	TRUE	0.95	0	nan
1mv2	CycleFold	FALSE	FALSE	TRUE	0.99	0	nan
1mv2	CycleFold	FALSE	TRUE	TRUE	0.1	1	1
1mv2	CycleFold	FALSE	TRUE	TRUE	0.2	1	1
1mv2	CycleFold	FALSE	TRUE	TRUE	0.3	1	1
1mv2	CycleFold	FALSE	TRUE	TRUE	0.4	1	1
1mv2	CycleFold	FALSE	TRUE	TRUE	0.5	1	1
1mv2	CycleFold	FALSE	TRUE	TRUE	0.6	1	1
1mv2	CycleFold	FALSE	TRUE	TRUE	0.7	1	1
1mv2	CycleFold	FALSE	TRUE	TRUE	0.8	1	1
1mv2	CycleFold	FALSE	TRUE	TRUE	0.85	1	1
1mv2	CycleFold	FALSE	TRUE	TRUE	0.9	1	1
1mv2	CycleFold	FALSE	TRUE	TRUE	0.95	1	1
1mv2	CycleFold	FALSE	TRUE	TRUE	0.99	1	1
1mv2	CycleFold	TRUE	FALSE	FALSE		0	0
1mv2	MC-Fold-DP	TRUE	FALSE	FALSE		0	0
1mv2	MC-Fold	TRUE	FALSE	FALSE		0	0
1mv2	CycleFold	TRUE	FALSE	TRUE	0.1	1	0.666666667
1mv2	CycleFold	TRUE	FALSE	TRUE	0.2	1	0.666666667
1mv2	CycleFold	TRUE	FALSE	TRUE	0.3	1	0.666666667
1mv2	CycleFold	TRUE	FALSE	TRUE	0.4	0	0
1mv2	CycleFold	TRUE	FALSE	TRUE	0.5	0	nan
1mv2	CycleFold	TRUE	FALSE	TRUE	0.6	0	nan
1mv2	CycleFold	TRUE	FALSE	TRUE	0.7	0	nan
1mv2	CycleFold	TRUE	FALSE	TRUE	0.8	0	nan
1mv2	CycleFold	TRUE	FALSE	TRUE	0.85	0	nan
1mv2	CycleFold	TRUE	FALSE	TRUE	0.9	0	nan
1mv2	CycleFold	TRUE	FALSE	TRUE	0.95	0	nan
1mv2	CycleFold	TRUE	FALSE	TRUE	0.99	0	nan
1mv2	CycleFold	TRUE	TRUE	FALSE		1	1
1mv2	CycleFold	TRUE	TRUE	TRUE	0.1	1	1
1mv2	CycleFold	TRUE	TRUE	TRUE	0.2	1	1
1mv2	CycleFold	TRUE	TRUE	TRUE	0.3	1	1
1mv2	CycleFold	TRUE	TRUE	TRUE	0.4	1	1
1mv2	CycleFold	TRUE	TRUE	TRUE	0.5	1	1
1mv2	CycleFold	TRUE	TRUE	TRUE	0.6	1	1
1mv2	CycleFold	TRUE	TRUE	TRUE	0.7	1	1
1mv2	CycleFold	TRUE	TRUE	TRUE	0.8	1	1
1mv2	CycleFold	TRUE	TRUE	TRUE	0.85	1	1
1mv2	CycleFold	TRUE	TRUE	TRUE	0.9	0.5	1
1mv2	CycleFold	TRUE	TRUE	TRUE	0.95	0	nan
1mv2	CycleFold	TRUE	TRUE	TRUE	0.99	0	nan
1pbr	MC-Fold-DP	FALSE	FALSE	FALSE		0.888888889	0.888888889
1pbr	CycleFold	FALSE	FALSE	FALSE		0.888888889	0.888888889
1pbr	Fold	FALSE	FALSE	FALSE		0.888888889	1
1pbr	MC-Fold	FALSE	FALSE	FALSE		1	0.9
1pbr	CycleFold	FALSE	FALSE	TRUE	0.1	1	0.9
1pbr	CycleFold	FALSE	FALSE	TRUE	0.2	1	0.9
1pbr	CycleFold	FALSE	FALSE	TRUE	0.3	0.888888889	0.888888889
1pbr	CycleFold	FALSE	FALSE	TRUE	0.4	0.888888889	0.888888889
1pbr	CycleFold	FALSE	FALSE	TRUE	0.5	0.888888889	0.888888889
1pbr	CycleFold	FALSE	FALSE	TRUE	0.6	0.888888889	0.888888889
1pbr	CycleFold	FALSE	FALSE	TRUE	0.7	0.888888889	0.888888889
1pbr	CycleFold	FALSE	FALSE	TRUE	0.8	0.888888889	0.888888889
1pbr	CycleFold	FALSE	FALSE	TRUE	0.85	0.888888889	0.888888889
1pbr	CycleFold	FALSE	FALSE	TRUE	0.9	0.888888889	1
1pbr	CycleFold	FALSE	FALSE	TRUE	0.95	0.222222222	1
1pbr	CycleFold	FALSE	FALSE	TRUE	0.99	0	nan
1pbr	CycleFold	FALSE	TRUE	TRUE	0.1	1	0.9
1pbr	CycleFold	FALSE	TRUE	TRUE	0.2	1	0.9
1pbr	CycleFold	FALSE	TRUE	TRUE	0.3	1	0.9
1pbr	CycleFold	FALSE	TRUE	TRUE	0.4	1	0.9
1pbr	CycleFold	FALSE	TRUE	TRUE	0.5	1	0.9
1pbr	CycleFold	FALSE	TRUE	TRUE	0.6	1	0.9
1pbr	CycleFold	FALSE	TRUE	TRUE	0.7	1	0.9
1pbr	CycleFold	FALSE	TRUE	TRUE	0.8	1	0.9
1pbr	CycleFold	FALSE	TRUE	TRUE	0.85	1	0.9
1pbr	CycleFold	FALSE	TRUE	TRUE	0.9	1	0.9
1pbr	CycleFold	FALSE	TRUE	TRUE	0.95	1	1
1pbr	CycleFold	FALSE	TRUE	TRUE	0.99	1	1
1pbr	MC-Fold-DP	TRUE	FALSE	FALSE		nan	0
1pbr	CycleFold	TRUE	FALSE	FALSE		nan	0
1pbr	MC-Fold	TRUE	FALSE	FALSE		nan	0
1pbr	CycleFold	TRUE	FALSE	TRUE	0.1	nan	0
1pbr	CycleFold	TRUE	FALSE	TRUE	0.2	nan	0
1pbr	CycleFold	TRUE	FALSE	TRUE	0.3	nan	0
1pbr	CycleFold	TRUE	FALSE	TRUE	0.4	nan	0
1pbr	CycleFold	TRUE	FALSE	TRUE	0.5	nan	0
1pbr	CycleFold	TRUE	FALSE	TRUE	0.6	nan	0
1pbr	CycleFold	TRUE	FALSE	TRUE	0.7	nan	0
1pbr	CycleFold	TRUE	FALSE	TRUE	0.8	nan	0
1pbr	CycleFold	TRUE	FALSE	TRUE	0.85	nan	0
1pbr	CycleFold	TRUE	FALSE	TRUE	0.9	nan	nan
1pbr	CycleFold	TRUE	FALSE	TRUE	0.95	nan	nan
1pbr	CycleFold	TRUE	FALSE	TRUE	0.99	nan	nan
1pbr	CycleFold	TRUE	TRUE	FALSE		nan	0
1pbr	CycleFold	TRUE	TRUE	TRUE	0.1	nan	0
1pbr	CycleFold	TRUE	TRUE	TRUE	0.2	nan	0
1pbr	CycleFold	TRUE	TRUE	TRUE	0.3	nan	0
1pbr	CycleFold	TRUE	TRUE	TRUE	0.4	nan	0
1pbr	CycleFold	TRUE	TRUE	TRUE	0.5	nan	0
1pbr	CycleFold	TRUE	TRUE	TRUE	0.6	nan	0
1pbr	CycleFold	TRUE	TRUE	TRUE	0.7	nan	0
1pbr	CycleFold	TRUE	TRUE	TRUE	0.8	nan	0
1pbr	CycleFold	TRUE	TRUE	TRUE	0.85	nan	0
1pbr	CycleFold	TRUE	TRUE	TRUE	0.9	nan	0
1pbr	CycleFold	TRUE	TRUE	TRUE	0.95	nan	nan
1pbr	CycleFold	TRUE	TRUE	TRUE	0.99	nan	nan
1qfq	MC-Fold-DP	FALSE	FALSE	FALSE		1	1
1qfq	MC-Fold	FALSE	FALSE	FALSE		1	1
1qfq	CycleFold	FALSE	FALSE	FALSE		1	1
1qfq	Fold	FALSE	FALSE	FALSE		1	1
1qfq	CycleFold	FALSE	FALSE	TRUE	0.1	1.2	1
1qfq	CycleFold	FALSE	FALSE	TRUE	0.2	1	1
1qfq	CycleFold	FALSE	FALSE	TRUE	0.3	1	1
1qfq	CycleFold	FALSE	FALSE	TRUE	0.4	1	1
1qfq	CycleFold	FALSE	FALSE	TRUE	0.5	1	1
1qfq	CycleFold	FALSE	FALSE	TRUE	0.6	1	1
1qfq	CycleFold	FALSE	FALSE	TRUE	0.7	1	1
1qfq	CycleFold	FALSE	FALSE	TRUE	0.8	0.8	1
1qfq	CycleFold	FALSE	FALSE	TRUE	0.85	0.8	1
1qfq	CycleFold	FALSE	FALSE	TRUE	0.9	0.8	1
1qfq	CycleFold	FALSE	FALSE	TRUE	0.95	0.8	1
1qfq	CycleFold	FALSE	FALSE	TRUE	0.99	0	nan
1qfq	CycleFold	FALSE	TRUE	TRUE	0.1	1	1
1qfq	CycleFold	FALSE	TRUE	TRUE	0.2	1	1
1qfq	CycleFold	FALSE	TRUE	TRUE	0.3	1	1
1qfq	CycleFold	FALSE	TRUE	TRUE	0.4	1	1
1qfq	CycleFold	FALSE	TRUE	TRUE	0.5	1	1
1qfq	CycleFold	FALSE	TRUE	TRUE	0.6	1	1
1qfq	CycleFold	FALSE	TRUE	TRUE	0.7	1	1
1qfq	CycleFold	FALSE	TRUE	TRUE	0.8	1	1
1qfq	CycleFold	FALSE	TRUE	TRUE	0.85	1	1
1qfq	CycleFold	FALSE	TRUE	TRUE	0.9	1	1
1qfq	CycleFold	FALSE	TRUE	TRUE	0.95	1	1
1qfq	CycleFold	FALSE	TRUE	TRUE	0.99	1	1
1qfq	MC-Fold-DP	TRUE	FALSE	FALSE		1	1
1qfq	MC-Fold	TRUE	FALSE	FALSE		1	1
1qfq	CycleFold	TRUE	FALSE	FALSE		1	1
1qfq	CycleFold	TRUE	FALSE	TRUE	0.1	2	0.666666667
1qfq	CycleFold	TRUE	FALSE	TRUE	0.2	2	1
1qfq	CycleFold	TRUE	FALSE	TRUE	0.3	1	1
1qfq	CycleFold	TRUE	FALSE	TRUE	0.4	1	1
1qfq	CycleFold	TRUE	FALSE	TRUE	0.5	1	1
1qfq	CycleFold	TRUE	FALSE	TRUE	0.6	1	1
1qfq	CycleFold	TRUE	FALSE	TRUE	0.7	0	nan
1qfq	CycleFold	TRUE	FALSE	TRUE	0.8	0	nan
1qfq	CycleFold	TRUE	FALSE	TRUE	0.85	0	nan
1qfq	CycleFold	TRUE	FALSE	TRUE	0.9	0	nan
1qfq	CycleFold	TRUE	FALSE	TRUE	0.95	0	nan
1qfq	CycleFold	TRUE	FALSE	TRUE	0.99	0	nan
1qfq	CycleFold	TRUE	TRUE	FALSE		1	1
1qfq	CycleFold	TRUE	TRUE	TRUE	0.1	2	0.666666667
1qfq	CycleFold	TRUE	TRUE	TRUE	0.2	1	0.5
1qfq	CycleFold	TRUE	TRUE	TRUE	0.3	1	1
1qfq	CycleFold	TRUE	TRUE	TRUE	0.4	1	1
1qfq	CycleFold	TRUE	TRUE	TRUE	0.5	1	1
1qfq	CycleFold	TRUE	TRUE	TRUE	0.6	1	1
1qfq	CycleFold	TRUE	TRUE	TRUE	0.7	1	1
1qfq	CycleFold	TRUE	TRUE	TRUE	0.8	0	nan
1qfq	CycleFold	TRUE	TRUE	TRUE	0.85	0	nan
1qfq	CycleFold	TRUE	TRUE	TRUE	0.9	0	nan
1qfq	CycleFold	TRUE	TRUE	TRUE	0.95	0	nan
1qfq	CycleFold	TRUE	TRUE	TRUE	0.99	0	nan
1qzw	Fold	FALSE	FALSE	FALSE		0	0
1qzw	MC-Fold	FALSE	FALSE	FALSE		0	0
1qzw	MC-Fold-DP	FALSE	FALSE	FALSE		0.15	0.107142857
1qzw	CycleFold	FALSE	FALSE	FALSE		0	0
1qzw	CycleFold	FALSE	FALSE	TRUE	0.1	0.3	0.090909091
1qzw	CycleFold	FALSE	FALSE	TRUE	0.2	0.225	0.157894737
1qzw	CycleFold	FALSE	FALSE	TRUE	0.3	0	0
1qzw	CycleFold	FALSE	FALSE	TRUE	0.4	0	0
1qzw	CycleFold	FALSE	FALSE	TRUE	0.5	0	0
1qzw	CycleFold	FALSE	FALSE	TRUE	0.6	0	0
1qzw	CycleFold	FALSE	FALSE	TRUE	0.7	0	nan
1qzw	CycleFold	FALSE	FALSE	TRUE	0.8	0	nan
1qzw	CycleFold	FALSE	FALSE	TRUE	0.85	0	nan
1qzw	CycleFold	FALSE	FALSE	TRUE	0.9	0	nan
1qzw	CycleFold	FALSE	FALSE	TRUE	0.95	0	nan
1qzw	CycleFold	FALSE	FALSE	TRUE	0.99	0	nan
1qzw	CycleFold	FALSE	TRUE	TRUE	0.1	1	0.555555556
1qzw	CycleFold	FALSE	TRUE	TRUE	0.2	1	0.588235294
1qzw	CycleFold	FALSE	TRUE	TRUE	0.3	1	0.588235294
1qzw	CycleFold	FALSE	TRUE	TRUE	0.4	1	0.714285714
1qzw	CycleFold	FALSE	TRUE	TRUE	0.5	1	0.769230769
1qzw	CycleFold	FALSE	TRUE	TRUE	0.6	1	0.833333333
1qzw	CycleFold	FALSE	TRUE	TRUE	0.7	1	0.833333333
1qzw	CycleFold	FALSE	TRUE	TRUE	0.8	1	0.833333333
1qzw	CycleFold	FALSE	TRUE	TRUE	0.85	1	0.833333333
1qzw	CycleFold	FALSE	TRUE	TRUE	0.9	1	1
1qzw	CycleFold	FALSE	TRUE	TRUE	0.95	1	1
1qzw	CycleFold	FALSE	TRUE	TRUE	0.99	1	1
1qzw	CycleFold	TRUE	FALSE	FALSE		0	0
1qzw	MC-Fold-DP	TRUE	FALSE	FALSE		0.375	0.230769231
1qzw	MC-Fold	TRUE	FALSE	FALSE		0	0
1qzw	CycleFold	TRUE	FALSE	TRUE	0.1	0.4375	0.170731707
1qzw	CycleFold	TRUE	FALSE	TRUE	0.2	0	0
1qzw	CycleFold	TRUE	FALSE	TRUE	0.3	0	0
1qzw	CycleFold	TRUE	FALSE	TRUE	0.4	0	0
1qzw	CycleFold	TRUE	FALSE	TRUE	0.5	0	nan
1qzw	CycleFold	TRUE	FALSE	TRUE	0.6	0	nan
1qzw	CycleFold	TRUE	FALSE	TRUE	0.7	0	nan
1qzw	CycleFold	TRUE	FALSE	TRUE	0.8	0	nan
1qzw	CycleFold	TRUE	FALSE	TRUE	0.85	0	nan
1qzw	CycleFold	TRUE	FALSE	TRUE	0.9	0	nan
1qzw	CycleFold	TRUE	FALSE	TRUE	0.95	0	nan
1qzw	CycleFold	TRUE	FALSE	TRUE	0.99	0	nan
1qzw	CycleFold	TRUE	TRUE	FALSE		1	0.571428571
1qzw	CycleFold	TRUE	TRUE	TRUE	0.1	1.5	0.461538462
1qzw	CycleFold	TRUE	TRUE	TRUE	0.2	1	0.444444444
1qzw	CycleFold	TRUE	TRUE	TRUE	0.3	1	0.5
1qzw	CycleFold	TRUE	TRUE	TRUE	0.4	0.75	0.6
1qzw	CycleFold	TRUE	TRUE	TRUE	0.5	0.75	1
1qzw	CycleFold	TRUE	TRUE	TRUE	0.6	0.75	1
1qzw	CycleFold	TRUE	TRUE	TRUE	0.7	0.5	1
1qzw	CycleFold	TRUE	TRUE	TRUE	0.8	0	nan
1qzw	CycleFold	TRUE	TRUE	TRUE	0.85	0	nan
1qzw	CycleFold	TRUE	TRUE	TRUE	0.9	0	nan
1qzw	CycleFold	TRUE	TRUE	TRUE	0.95	0	nan
1qzw	CycleFold	TRUE	TRUE	TRUE	0.99	0	nan
1rht	MC-Fold-DP	FALSE	FALSE	FALSE		0.75	1
1rht	Fold	FALSE	FALSE	FALSE		1	1
1rht	MC-Fold	FALSE	FALSE	FALSE		1	1
1rht	CycleFold	FALSE	FALSE	FALSE		1	1
1rht	CycleFold	FALSE	FALSE	TRUE	0.1	1	0.8
1rht	CycleFold	FALSE	FALSE	TRUE	0.2	1	1
1rht	CycleFold	FALSE	FALSE	TRUE	0.3	1	1
1rht	CycleFold	FALSE	FALSE	TRUE	0.4	1	1
1rht	CycleFold	FALSE	FALSE	TRUE	0.5	1	1
1rht	CycleFold	FALSE	FALSE	TRUE	0.6	1	1
1rht	CycleFold	FALSE	FALSE	TRUE	0.7	1	1
1rht	CycleFold	FALSE	FALSE	TRUE	0.8	0.875	1
1rht	CycleFold	FALSE	FALSE	TRUE	0.85	0.75	1
1rht	CycleFold	FALSE	FALSE	TRUE	0.9	0.75	1
1rht	CycleFold	FALSE	FALSE	TRUE	0.95	0.75	1
1rht	CycleFold	FALSE	FALSE	TRUE	0.99	0.125	1
1rht	CycleFold	FALSE	TRUE	TRUE	0.1	1	0.8
1rht	CycleFold	FALSE	TRUE	TRUE	0.2	1	1
1rht	CycleFold	FALSE	TRUE	TRUE	0.3	1	1
1rht	CycleFold	FALSE	TRUE	TRUE	0.4	1	1
1rht	CycleFold	FALSE	TRUE	TRUE	0.5	1	1
1rht	CycleFold	FALSE	TRUE	TRUE	0.6	1	1
1rht	CycleFold	FALSE	TRUE	TRUE	0.7	1	1
1rht	CycleFold	FALSE	TRUE	TRUE	0.8	1	1
1rht	CycleFold	FALSE	TRUE	TRUE	0.85	1	1
1rht	CycleFold	FALSE	TRUE	TRUE	0.9	1	1
1rht	CycleFold	FALSE	TRUE	TRUE	0.95	1	1
1rht	CycleFold	FALSE	TRUE	TRUE	0.99	1	1
1rht	CycleFold	TRUE	FALSE	FALSE		nan	0
1rht	MC-Fold-DP	TRUE	FALSE	FALSE		nan	0
1rht	MC-Fold	TRUE	FALSE	FALSE		nan	0
1rht	CycleFold	TRUE	FALSE	TRUE	0.1	nan	0
1rht	CycleFold	TRUE	FALSE	TRUE	0.2	nan	0
1rht	CycleFold	TRUE	FALSE	TRUE	0.3	nan	0
1rht	CycleFold	TRUE	FALSE	TRUE	0.4	nan	0
1rht	CycleFold	TRUE	FALSE	TRUE	0.5	nan	0
1rht	CycleFold	TRUE	FALSE	TRUE	0.6	nan	0
1rht	CycleFold	TRUE	FALSE	TRUE	0.7	nan	nan
1rht	CycleFold	TRUE	FALSE	TRUE	0.8	nan	nan
1rht	CycleFold	TRUE	FALSE	TRUE	0.85	nan	nan
1rht	CycleFold	TRUE	FALSE	TRUE	0.9	nan	nan
1rht	CycleFold	TRUE	FALSE	TRUE	0.95	nan	nan
1rht	CycleFold	TRUE	FALSE	TRUE	0.99	nan	nan
1rht	CycleFold	TRUE	TRUE	FALSE		nan	0
1rht	CycleFold	TRUE	TRUE	TRUE	0.1	nan	0
1rht	CycleFold	TRUE	TRUE	TRUE	0.2	nan	0
1rht	CycleFold	TRUE	TRUE	TRUE	0.3	nan	0
1rht	CycleFold	TRUE	TRUE	TRUE	0.4	nan	0
1rht	CycleFold	TRUE	TRUE	TRUE	0.5	nan	0
1rht	CycleFold	TRUE	TRUE	TRUE	0.6	nan	0
1rht	CycleFold	TRUE	TRUE	TRUE	0.7	nan	0
1rht	CycleFold	TRUE	TRUE	TRUE	0.8	nan	nan
1rht	CycleFold	TRUE	TRUE	TRUE	0.85	nan	nan
1rht	CycleFold	TRUE	TRUE	TRUE	0.9	nan	nan
1rht	CycleFold	TRUE	TRUE	TRUE	0.95	nan	nan
1rht	CycleFold	TRUE	TRUE	TRUE	0.99	nan	nan
1s34	MC-Fold-DP	FALSE	FALSE	FALSE		0.888888889	1
1s34	MC-Fold	FALSE	FALSE	FALSE		1	1
1s34	Fold	FALSE	FALSE	FALSE		1	1
1s34	CycleFold	FALSE	FALSE	FALSE		1	1
1s34	CycleFold	FALSE	FALSE	TRUE	0.1	1.777777778	0.941176471
1s34	CycleFold	FALSE	FALSE	TRUE	0.2	1.444444444	1
1s34	CycleFold	FALSE	FALSE	TRUE	0.3	1	1
1s34	CycleFold	FALSE	FALSE	TRUE	0.4	1	1
1s34	CycleFold	FALSE	FALSE	TRUE	0.5	1	1
1s34	CycleFold	FALSE	FALSE	TRUE	0.6	1	1
1s34	CycleFold	FALSE	FALSE	TRUE	0.7	0.888888889	1
1s34	CycleFold	FALSE	FALSE	TRUE	0.8	0	nan
1s34	CycleFold	FALSE	FALSE	TRUE	0.85	0	nan
1s34	CycleFold	FALSE	FALSE	TRUE	0.9	0	nan
1s34	CycleFold	FALSE	FALSE	TRUE	0.95	0	nan
1s34	CycleFold	FALSE	FALSE	TRUE	0.99	0	nan
1s34	CycleFold	FALSE	TRUE	TRUE	0.1	1	1
1s34	CycleFold	FALSE	TRUE	TRUE	0.2	1	1
1s34	CycleFold	FALSE	TRUE	TRUE	0.3	1	1
1s34	CycleFold	FALSE	TRUE	TRUE	0.4	1	1
1s34	CycleFold	FALSE	TRUE	TRUE	0.5	1	1
1s34	CycleFold	FALSE	TRUE	TRUE	0.6	1	1
1s34	CycleFold	FALSE	TRUE	TRUE	0.7	1	1
1s34	CycleFold	FALSE	TRUE	TRUE	0.8	1	1
1s34	CycleFold	FALSE	TRUE	TRUE	0.85	1	1
1s34	CycleFold	FALSE	TRUE	TRUE	0.9	1	1
1s34	CycleFold	FALSE	TRUE	TRUE	0.95	1	1
1s34	CycleFold	FALSE	TRUE	TRUE	0.99	1	1
1s34	CycleFold	TRUE	FALSE	FALSE		nan	nan
1s34	MC-Fold-DP	TRUE	FALSE	FALSE		nan	0
1s34	MC-Fold	TRUE	FALSE	FALSE		nan	0
1s34	CycleFold	TRUE	FALSE	TRUE	0.1	nan	0
1s34	CycleFold	TRUE	FALSE	TRUE	0.2	nan	nan
1s34	CycleFold	TRUE	FALSE	TRUE	0.3	nan	nan
1s34	CycleFold	TRUE	FALSE	TRUE	0.4	nan	nan
1s34	CycleFold	TRUE	FALSE	TRUE	0.5	nan	nan
1s34	CycleFold	TRUE	FALSE	TRUE	0.6	nan	nan
1s34	CycleFold	TRUE	FALSE	TRUE	0.7	nan	nan
1s34	CycleFold	TRUE	FALSE	TRUE	0.8	nan	nan
1s34	CycleFold	TRUE	FALSE	TRUE	0.85	nan	nan
1s34	CycleFold	TRUE	FALSE	TRUE	0.9	nan	nan
1s34	CycleFold	TRUE	FALSE	TRUE	0.95	nan	nan
1s34	CycleFold	TRUE	FALSE	TRUE	0.99	nan	nan
1s34	CycleFold	TRUE	TRUE	FALSE		nan	nan
1s34	CycleFold	TRUE	TRUE	TRUE	0.1	nan	nan
1s34	CycleFold	TRUE	TRUE	TRUE	0.2	nan	nan
1s34	CycleFold	TRUE	TRUE	TRUE	0.3	nan	nan
1s34	CycleFold	TRUE	TRUE	TRUE	0.4	nan	nan
1s34	CycleFold	TRUE	TRUE	TRUE	0.5	nan	nan
1s34	CycleFold	TRUE	TRUE	TRUE	0.6	nan	nan
1s34	CycleFold	TRUE	TRUE	TRUE	0.7	nan	nan
1s34	CycleFold	TRUE	TRUE	TRUE	0.8	nan	nan
1s34	CycleFold	TRUE	TRUE	TRUE	0.85	nan	nan
1s34	CycleFold	TRUE	TRUE	TRUE	0.9	nan	nan
1s34	CycleFold	TRUE	TRUE	TRUE	0.95	nan	nan
1s34	CycleFold	TRUE	TRUE	TRUE	0.99	nan	nan
1scl	MC-Fold	FALSE	FALSE	FALSE		1	1
1scl	Fold	FALSE	FALSE	FALSE		0.75	1
1scl	MC-Fold-DP	FALSE	FALSE	FALSE		1	1
1scl	CycleFold	FALSE	FALSE	FALSE		1	1
1scl	CycleFold	FALSE	FALSE	TRUE	0.1	1	0.615384615
1scl	CycleFold	FALSE	FALSE	TRUE	0.2	1	0.8
1scl	CycleFold	FALSE	FALSE	TRUE	0.3	1	1
1scl	CycleFold	FALSE	FALSE	TRUE	0.4	1	1
1scl	CycleFold	FALSE	FALSE	TRUE	0.5	1	1
1scl	CycleFold	FALSE	FALSE	TRUE	0.6	0.75	1
1scl	CycleFold	FALSE	FALSE	TRUE	0.7	0.625	1
1scl	CycleFold	FALSE	FALSE	TRUE	0.8	0.625	1
1scl	CycleFold	FALSE	FALSE	TRUE	0.85	0.625	1
1scl	CycleFold	FALSE	FALSE	TRUE	0.9	0.5	1
1scl	CycleFold	FALSE	FALSE	TRUE	0.95	0	nan
1scl	CycleFold	FALSE	FALSE	TRUE	0.99	0	nan
1scl	CycleFold	FALSE	TRUE	TRUE	0.1	1	1
1scl	CycleFold	FALSE	TRUE	TRUE	0.2	1	1
1scl	CycleFold	FALSE	TRUE	TRUE	0.3	1	1
1scl	CycleFold	FALSE	TRUE	TRUE	0.4	1	1
1scl	CycleFold	FALSE	TRUE	TRUE	0.5	1	1
1scl	CycleFold	FALSE	TRUE	TRUE	0.6	1	1
1scl	CycleFold	FALSE	TRUE	TRUE	0.7	1	1
1scl	CycleFold	FALSE	TRUE	TRUE	0.8	1	1
1scl	CycleFold	FALSE	TRUE	TRUE	0.85	1	1
1scl	CycleFold	FALSE	TRUE	TRUE	0.9	1	1
1scl	CycleFold	FALSE	TRUE	TRUE	0.95	1	1
1scl	CycleFold	FALSE	TRUE	TRUE	0.99	1	1
1scl	CycleFold	TRUE	FALSE	FALSE		1	0.6
1scl	MC-Fold	TRUE	FALSE	FALSE		1	0.6
1scl	MC-Fold-DP	TRUE	FALSE	FALSE		1	0.6
1scl	CycleFold	TRUE	FALSE	TRUE	0.1	1	0.428571429
1scl	CycleFold	TRUE	FALSE	TRUE	0.2	1	0.6
1scl	CycleFold	TRUE	FALSE	TRUE	0.3	1	0.6
1scl	CycleFold	TRUE	FALSE	TRUE	0.4	1	0.75
1scl	CycleFold	TRUE	FALSE	TRUE	0.5	0.333333333	1
1scl	CycleFold	TRUE	FALSE	TRUE	0.6	0	nan
1scl	CycleFold	TRUE	FALSE	TRUE	0.7	0	nan
1scl	CycleFold	TRUE	FALSE	TRUE	0.8	0	nan
1scl	CycleFold	TRUE	FALSE	TRUE	0.85	0	nan
1scl	CycleFold	TRUE	FALSE	TRUE	0.9	0	nan
1scl	CycleFold	TRUE	FALSE	TRUE	0.95	0	nan
1scl	CycleFold	TRUE	FALSE	TRUE	0.99	0	nan
1scl	CycleFold	TRUE	TRUE	FALSE		1	0.6
1scl	CycleFold	TRUE	TRUE	TRUE	0.1	1	0.6
1scl	CycleFold	TRUE	TRUE	TRUE	0.2	1	0.6
1scl	CycleFold	TRUE	TRUE	TRUE	0.3	1	0.6
1scl	CycleFold	TRUE	TRUE	TRUE	0.4	1	0.6
1scl	CycleFold	TRUE	TRUE	TRUE	0.5	1	0.6
1scl	CycleFold	TRUE	TRUE	TRUE	0.6	1	0.6
1scl	CycleFold	TRUE	TRUE	TRUE	0.7	1	0.6
1scl	CycleFold	TRUE	TRUE	TRUE	0.8	0.666666667	0.666666667
1scl	CycleFold	TRUE	TRUE	TRUE	0.85	0.666666667	0.666666667
1scl	CycleFold	TRUE	TRUE	TRUE	0.9	0.333333333	0.5
1scl	CycleFold	TRUE	TRUE	TRUE	0.95	0.333333333	1
1scl	CycleFold	TRUE	TRUE	TRUE	0.99	0	nan
1slo	MC-Fold	FALSE	FALSE	FALSE		1	0.875
1slo	MC-Fold-DP	FALSE	FALSE	FALSE		0.857142857	1
1slo	Fold	FALSE	FALSE	FALSE		0.857142857	1
1slo	CycleFold	FALSE	FALSE	FALSE		1	1
1slo	CycleFold	FALSE	FALSE	TRUE	0.1	1.142857143	1
1slo	CycleFold	FALSE	FALSE	TRUE	0.2	1	1
1slo	CycleFold	FALSE	FALSE	TRUE	0.3	1	1
1slo	CycleFold	FALSE	FALSE	TRUE	0.4	1	1
1slo	CycleFold	FALSE	FALSE	TRUE	0.5	1	1
1slo	CycleFold	FALSE	FALSE	TRUE	0.6	1	1
1slo	CycleFold	FALSE	FALSE	TRUE	0.7	1	1
1slo	CycleFold	FALSE	FALSE	TRUE	0.8	1	1
1slo	CycleFold	FALSE	FALSE	TRUE	0.85	0.714285714	1
1slo	CycleFold	FALSE	FALSE	TRUE	0.9	0.571428571	1
1slo	CycleFold	FALSE	FALSE	TRUE	0.95	0.142857143	1
1slo	CycleFold	FALSE	FALSE	TRUE	0.99	0	nan
1slo	CycleFold	FALSE	TRUE	TRUE	0.1	1	1
1slo	CycleFold	FALSE	TRUE	TRUE	0.2	1	1
1slo	CycleFold	FALSE	TRUE	TRUE	0.3	1	1
1slo	CycleFold	FALSE	TRUE	TRUE	0.4	1	1
1slo	CycleFold	FALSE	TRUE	TRUE	0.5	1	1
1slo	CycleFold	FALSE	TRUE	TRUE	0.6	1	1
1slo	CycleFold	FALSE	TRUE	TRUE	0.7	1	1
1slo	CycleFold	FALSE	TRUE	TRUE	0.8	1	1
1slo	CycleFold	FALSE	TRUE	TRUE	0.85	1	1
1slo	CycleFold	FALSE	TRUE	TRUE	0.9	1	1
1slo	CycleFold	FALSE	TRUE	TRUE	0.95	1	1
1slo	CycleFold	FALSE	TRUE	TRUE	0.99	1	1
1slo	MC-Fold	TRUE	FALSE	FALSE		nan	nan
1slo	MC-Fold-DP	TRUE	FALSE	FALSE		nan	0
1slo	CycleFold	TRUE	FALSE	FALSE		nan	nan
1slo	CycleFold	TRUE	FALSE	TRUE	0.1	nan	0
1slo	CycleFold	TRUE	FALSE	TRUE	0.2	nan	nan
1slo	CycleFold	TRUE	FALSE	TRUE	0.3	nan	nan
1slo	CycleFold	TRUE	FALSE	TRUE	0.4	nan	nan
1slo	CycleFold	TRUE	FALSE	TRUE	0.5	nan	nan
1slo	CycleFold	TRUE	FALSE	TRUE	0.6	nan	nan
1slo	CycleFold	TRUE	FALSE	TRUE	0.7	nan	nan
1slo	CycleFold	TRUE	FALSE	TRUE	0.8	nan	nan
1slo	CycleFold	TRUE	FALSE	TRUE	0.85	nan	nan
1slo	CycleFold	TRUE	FALSE	TRUE	0.9	nan	nan
1slo	CycleFold	TRUE	FALSE	TRUE	0.95	nan	nan
1slo	CycleFold	TRUE	FALSE	TRUE	0.99	nan	nan
1slo	CycleFold	TRUE	TRUE	FALSE		nan	nan
1slo	CycleFold	TRUE	TRUE	TRUE	0.1	nan	nan
1slo	CycleFold	TRUE	TRUE	TRUE	0.2	nan	nan
1slo	CycleFold	TRUE	TRUE	TRUE	0.3	nan	nan
1slo	CycleFold	TRUE	TRUE	TRUE	0.4	nan	nan
1slo	CycleFold	TRUE	TRUE	TRUE	0.5	nan	nan
1slo	CycleFold	TRUE	TRUE	TRUE	0.6	nan	nan
1slo	CycleFold	TRUE	TRUE	TRUE	0.7	nan	nan
1slo	CycleFold	TRUE	TRUE	TRUE	0.8	nan	nan
1slo	CycleFold	TRUE	TRUE	TRUE	0.85	nan	nan
1slo	CycleFold	TRUE	TRUE	TRUE	0.9	nan	nan
1slo	CycleFold	TRUE	TRUE	TRUE	0.95	nan	nan
1slo	CycleFold	TRUE	TRUE	TRUE	0.99	nan	nan
1sy4	MC-Fold-DP	FALSE	FALSE	FALSE		1	1
1sy4	Fold	FALSE	FALSE	FALSE		1	1
1sy4	CycleFold	FALSE	FALSE	FALSE		1	1
1sy4	MC-Fold	FALSE	FALSE	FALSE		1	1
1sy4	CycleFold	FALSE	FALSE	TRUE	0.1	1	1
1sy4	CycleFold	FALSE	FALSE	TRUE	0.2	1	1
1sy4	CycleFold	FALSE	FALSE	TRUE	0.3	1	1
1sy4	CycleFold	FALSE	FALSE	TRUE	0.4	1	1
1sy4	CycleFold	FALSE	FALSE	TRUE	0.5	1	1
1sy4	CycleFold	FALSE	FALSE	TRUE	0.6	1	1
1sy4	CycleFold	FALSE	FALSE	TRUE	0.7	1	1
1sy4	CycleFold	FALSE	FALSE	TRUE	0.8	1	1
1sy4	CycleFold	FALSE	FALSE	TRUE	0.85	0.875	1
1sy4	CycleFold	FALSE	FALSE	TRUE	0.9	0.625	1
1sy4	CycleFold	FALSE	FALSE	TRUE	0.95	0.625	1
1sy4	CycleFold	FALSE	FALSE	TRUE	0.99	0	nan
1sy4	CycleFold	FALSE	TRUE	TRUE	0.1	1	1
1sy4	CycleFold	FALSE	TRUE	TRUE	0.2	1	1
1sy4	CycleFold	FALSE	TRUE	TRUE	0.3	1	1
1sy4	CycleFold	FALSE	TRUE	TRUE	0.4	1	1
1sy4	CycleFold	FALSE	TRUE	TRUE	0.5	1	1
1sy4	CycleFold	FALSE	TRUE	TRUE	0.6	1	1
1sy4	CycleFold	FALSE	TRUE	TRUE	0.7	1	1
1sy4	CycleFold	FALSE	TRUE	TRUE	0.8	1	1
1sy4	CycleFold	FALSE	TRUE	TRUE	0.85	1	1
1sy4	CycleFold	FALSE	TRUE	TRUE	0.9	1	1
1sy4	CycleFold	FALSE	TRUE	TRUE	0.95	1	1
1sy4	CycleFold	FALSE	TRUE	TRUE	0.99	1	1
1sy4	MC-Fold-DP	TRUE	FALSE	FALSE		1	1
1sy4	MC-Fold	TRUE	FALSE	FALSE		1	1
1sy4	CycleFold	TRUE	FALSE	FALSE		1	1
1sy4	CycleFold	TRUE	FALSE	TRUE	0.1	1	1
1sy4	CycleFold	TRUE	FALSE	TRUE	0.2	1	1
1sy4	CycleFold	TRUE	FALSE	TRUE	0.3	1	1
1sy4	CycleFold	TRUE	FALSE	TRUE	0.4	1	1
1sy4	CycleFold	TRUE	FALSE	TRUE	0.5	1	1
1sy4	CycleFold	TRUE	FALSE	TRUE	0.6	1	1
1sy4	CycleFold	TRUE	FALSE	TRUE	0.7	1	1
1sy4	CycleFold	TRUE	FALSE	TRUE	0.8	1	1
1sy4	CycleFold	TRUE	FALSE	TRUE	0.85	0.5	1
1sy4	CycleFold	TRUE	FALSE	TRUE	0.9	0	nan
1sy4	CycleFold	TRUE	FALSE	TRUE	0.95	0	nan
1sy4	CycleFold	TRUE	FALSE	TRUE	0.99	0	nan
1sy4	CycleFold	TRUE	TRUE	FALSE		1	1
1sy4	CycleFold	TRUE	TRUE	TRUE	0.1	1	1
1sy4	CycleFold	TRUE	TRUE	TRUE	0.2	1	1
1sy4	CycleFold	TRUE	TRUE	TRUE	0.3	1	1
1sy4	CycleFold	TRUE	TRUE	TRUE	0.4	1	1
1sy4	CycleFold	TRUE	TRUE	TRUE	0.5	1	1
1sy4	CycleFold	TRUE	TRUE	TRUE	0.6	1	1
1sy4	CycleFold	TRUE	TRUE	TRUE	0.7	1	1
1sy4	CycleFold	TRUE	TRUE	TRUE	0.8	1	1
1sy4	CycleFold	TRUE	TRUE	TRUE	0.85	1	1
1sy4	CycleFold	TRUE	TRUE	TRUE	0.9	1	1
1sy4	CycleFold	TRUE	TRUE	TRUE	0.95	1	1
1sy4	CycleFold	TRUE	TRUE	TRUE	0.99	0.5	1
1tbk	Fold	FALSE	FALSE	FALSE		1	1
1tbk	MC-Fold	FALSE	FALSE	FALSE		1	1
1tbk	MC-Fold-DP	FALSE	FALSE	FALSE		1	1
1tbk	CycleFold	FALSE	FALSE	FALSE		1	1
1tbk	CycleFold	FALSE	FALSE	TRUE	0.1	1	0.857142857
1tbk	CycleFold	FALSE	FALSE	TRUE	0.2	1	1
1tbk	CycleFold	FALSE	FALSE	TRUE	0.3	1	1
1tbk	CycleFold	FALSE	FALSE	TRUE	0.4	1	1
1tbk	CycleFold	FALSE	FALSE	TRUE	0.5	1	1
1tbk	CycleFold	FALSE	FALSE	TRUE	0.6	1	1
1tbk	CycleFold	FALSE	FALSE	TRUE	0.7	1	1
1tbk	CycleFold	FALSE	FALSE	TRUE	0.8	1	1
1tbk	CycleFold	FALSE	FALSE	TRUE	0.85	1	1
1tbk	CycleFold	FALSE	FALSE	TRUE	0.9	0.833333333	1
1tbk	CycleFold	FALSE	FALSE	TRUE	0.95	0.833333333	1
1tbk	CycleFold	FALSE	FALSE	TRUE	0.99	0	nan
1tbk	CycleFold	FALSE	TRUE	TRUE	0.1	1	0.857142857
1tbk	CycleFold	FALSE	TRUE	TRUE	0.2	1	1
1tbk	CycleFold	FALSE	TRUE	TRUE	0.3	1	1
1tbk	CycleFold	FALSE	TRUE	TRUE	0.4	1	1
1tbk	CycleFold	FALSE	TRUE	TRUE	0.5	1	1
1tbk	CycleFold	FALSE	TRUE	TRUE	0.6	1	1
1tbk	CycleFold	FALSE	TRUE	TRUE	0.7	1	1
1tbk	CycleFold	FALSE	TRUE	TRUE	0.8	1	1
1tbk	CycleFold	FALSE	TRUE	TRUE	0.85	1	1
1tbk	CycleFold	FALSE	TRUE	TRUE	0.9	1	1
1tbk	CycleFold	FALSE	TRUE	TRUE	0.95	1	1
1tbk	CycleFold	FALSE	TRUE	TRUE	0.99	1	1
1tbk	MC-Fold	TRUE	FALSE	FALSE		nan	0
1tbk	CycleFold	TRUE	FALSE	FALSE		nan	0
1tbk	MC-Fold-DP	TRUE	FALSE	FALSE		nan	0
1tbk	CycleFold	TRUE	FALSE	TRUE	0.1	nan	0
1tbk	CycleFold	TRUE	FALSE	TRUE	0.2	nan	0
1tbk	CycleFold	TRUE	FALSE	TRUE	0.3	nan	0
1tbk	CycleFold	TRUE	FALSE	TRUE	0.4	nan	0
1tbk	CycleFold	TRUE	FALSE	TRUE	0.5	nan	0
1tbk	CycleFold	TRUE	FALSE	TRUE	0.6	nan	0
1tbk	CycleFold	TRUE	FALSE	TRUE	0.7	nan	0
1tbk	CycleFold	TRUE	FALSE	TRUE	0.8	nan	0
1tbk	CycleFold	TRUE	FALSE	TRUE	0.85	nan	0
1tbk	CycleFold	TRUE	FALSE	TRUE	0.9	nan	nan
1tbk	CycleFold	TRUE	FALSE	TRUE	0.95	nan	nan
1tbk	CycleFold	TRUE	FALSE	TRUE	0.99	nan	nan
1tbk	CycleFold	TRUE	TRUE	FALSE		nan	0
1tbk	CycleFold	TRUE	TRUE	TRUE	0.1	nan	0
1tbk	CycleFold	TRUE	TRUE	TRUE	0.2	nan	0
1tbk	CycleFold	TRUE	TRUE	TRUE	0.3	nan	0
1tbk	CycleFold	TRUE	TRUE	TRUE	0.4	nan	0
1tbk	CycleFold	TRUE	TRUE	TRUE	0.5	nan	0
1tbk	CycleFold	TRUE	TRUE	TRUE	0.6	nan	0
1tbk	CycleFold	TRUE	TRUE	TRUE	0.7	nan	0
1tbk	CycleFold	TRUE	TRUE	TRUE	0.8	nan	0
1tbk	CycleFold	TRUE	TRUE	TRUE	0.85	nan	0
1tbk	CycleFold	TRUE	TRUE	TRUE	0.9	nan	0
1tbk	CycleFold	TRUE	TRUE	TRUE	0.95	nan	0
1tbk	CycleFold	TRUE	TRUE	TRUE	0.99	nan	nan
1uts	CycleFold	FALSE	FALSE	FALSE		0.6	0.6
1uts	Fold	FALSE	FALSE	FALSE		1	1
1uts	MC-Fold	FALSE	FALSE	FALSE		1	0.909090909
1uts	MC-Fold-DP	FALSE	FALSE	FALSE		0.6	0.666666667
1uts	CycleFold	FALSE	FALSE	TRUE	0.1	0.8	0.421052632
1uts	CycleFold	FALSE	FALSE	TRUE	0.2	0.6	0.545454545
1uts	CycleFold	FALSE	FALSE	TRUE	0.3	0.6	0.6
1uts	CycleFold	FALSE	FALSE	TRUE	0.4	0.6	0.857142857
1uts	CycleFold	FALSE	FALSE	TRUE	0.5	0.5	1
1uts	CycleFold	FALSE	FALSE	TRUE	0.6	0.5	1
1uts	CycleFold	FALSE	FALSE	TRUE	0.7	0.4	1
1uts	CycleFold	FALSE	FALSE	TRUE	0.8	0.3	1
1uts	CycleFold	FALSE	FALSE	TRUE	0.85	0.3	1
1uts	CycleFold	FALSE	FALSE	TRUE	0.9	0	nan
1uts	CycleFold	FALSE	FALSE	TRUE	0.95	0	nan
1uts	CycleFold	FALSE	FALSE	TRUE	0.99	0	nan
1uts	MC-Fold	TRUE	FALSE	FALSE		nan	nan
1uts	MC-Fold-DP	TRUE	FALSE	FALSE		nan	0
1uts	CycleFold	TRUE	FALSE	FALSE		nan	0
1uts	CycleFold	TRUE	FALSE	TRUE	0.1	nan	0
1uts	CycleFold	TRUE	FALSE	TRUE	0.2	nan	nan
1uts	CycleFold	TRUE	FALSE	TRUE	0.3	nan	nan
1uts	CycleFold	TRUE	FALSE	TRUE	0.4	nan	nan
1uts	CycleFold	TRUE	FALSE	TRUE	0.5	nan	nan
1uts	CycleFold	TRUE	FALSE	TRUE	0.6	nan	nan
1uts	CycleFold	TRUE	FALSE	TRUE	0.7	nan	nan
1uts	CycleFold	TRUE	FALSE	TRUE	0.8	nan	nan
1uts	CycleFold	TRUE	FALSE	TRUE	0.85	nan	nan
1uts	CycleFold	TRUE	FALSE	TRUE	0.9	nan	nan
1uts	CycleFold	TRUE	FALSE	TRUE	0.95	nan	nan
1uts	CycleFold	TRUE	FALSE	TRUE	0.99	nan	nan
1uui	MC-Fold-DP	FALSE	FALSE	FALSE		0.6	0.666666667
1uui	Fold	FALSE	FALSE	FALSE		1	1
1uui	CycleFold	FALSE	FALSE	FALSE		0.6	0.6
1uui	MC-Fold	FALSE	FALSE	FALSE		1	0.909090909
1uui	CycleFold	FALSE	FALSE	TRUE	0.1	0.8	0.421052632
1uui	CycleFold	FALSE	FALSE	TRUE	0.2	0.6	0.545454545
1uui	CycleFold	FALSE	FALSE	TRUE	0.3	0.6	0.6
1uui	CycleFold	FALSE	FALSE	TRUE	0.4	0.6	0.857142857
1uui	CycleFold	FALSE	FALSE	TRUE	0.5	0.5	1
1uui	CycleFold	FALSE	FALSE	TRUE	0.6	0.5	1
1uui	CycleFold	FALSE	FALSE	TRUE	0.7	0.4	1
1uui	CycleFold	FALSE	FALSE	TRUE	0.8	0.3	1
1uui	CycleFold	FALSE	FALSE	TRUE	0.85	0.3	1
1uui	CycleFold	FALSE	FALSE	TRUE	0.9	0	nan
1uui	CycleFold	FALSE	FALSE	TRUE	0.95	0	nan
1uui	CycleFold	FALSE	FALSE	TRUE	0.99	0	nan
1uui	CycleFold	TRUE	FALSE	FALSE		nan	0
1uui	MC-Fold	TRUE	FALSE	FALSE		nan	nan
1uui	MC-Fold-DP	TRUE	FALSE	FALSE		nan	0
1uui	CycleFold	TRUE	FALSE	TRUE	0.1	nan	0
1uui	CycleFold	TRUE	FALSE	TRUE	0.2	nan	nan
1uui	CycleFold	TRUE	FALSE	TRUE	0.3	nan	nan
1uui	CycleFold	TRUE	FALSE	TRUE	0.4	nan	nan
1uui	CycleFold	TRUE	FALSE	TRUE	0.5	nan	nan
1uui	CycleFold	TRUE	FALSE	TRUE	0.6	nan	nan
1uui	CycleFold	TRUE	FALSE	TRUE	0.7	nan	nan
1uui	CycleFold	TRUE	FALSE	TRUE	0.8	nan	nan
1uui	CycleFold	TRUE	FALSE	TRUE	0.85	nan	nan
1uui	CycleFold	TRUE	FALSE	TRUE	0.9	nan	nan
1uui	CycleFold	TRUE	FALSE	TRUE	0.95	nan	nan
1uui	CycleFold	TRUE	FALSE	TRUE	0.99	nan	nan
1wtt	Fold	FALSE	FALSE	FALSE		1	1
1wtt	CycleFold	FALSE	FALSE	FALSE		1	1
1wtt	MC-Fold	FALSE	FALSE	FALSE		1	1
1wtt	MC-Fold-DP	FALSE	FALSE	FALSE		1	1
1wtt	CycleFold	FALSE	FALSE	TRUE	0.1	1	1
1wtt	CycleFold	FALSE	FALSE	TRUE	0.2	1	1
1wtt	CycleFold	FALSE	FALSE	TRUE	0.3	1	1
1wtt	CycleFold	FALSE	FALSE	TRUE	0.4	1	1
1wtt	CycleFold	FALSE	FALSE	TRUE	0.5	1	1
1wtt	CycleFold	FALSE	FALSE	TRUE	0.6	1	1
1wtt	CycleFold	FALSE	FALSE	TRUE	0.7	1	1
1wtt	CycleFold	FALSE	FALSE	TRUE	0.8	1	1
1wtt	CycleFold	FALSE	FALSE	TRUE	0.85	1	1
1wtt	CycleFold	FALSE	FALSE	TRUE	0.9	1	1
1wtt	CycleFold	FALSE	FALSE	TRUE	0.95	1	1
1wtt	CycleFold	FALSE	FALSE	TRUE	0.99	0.4	1
1wtt	CycleFold	FALSE	TRUE	TRUE	0.1	1	1
1wtt	CycleFold	FALSE	TRUE	TRUE	0.2	1	1
1wtt	CycleFold	FALSE	TRUE	TRUE	0.3	1	1
1wtt	CycleFold	FALSE	TRUE	TRUE	0.4	1	1
1wtt	CycleFold	FALSE	TRUE	TRUE	0.5	1	1
1wtt	CycleFold	FALSE	TRUE	TRUE	0.6	1	1
1wtt	CycleFold	FALSE	TRUE	TRUE	0.7	1	1
1wtt	CycleFold	FALSE	TRUE	TRUE	0.8	1	1
1wtt	CycleFold	FALSE	TRUE	TRUE	0.85	1	1
1wtt	CycleFold	FALSE	TRUE	TRUE	0.9	1	1
1wtt	CycleFold	FALSE	TRUE	TRUE	0.95	1	1
1wtt	CycleFold	FALSE	TRUE	TRUE	0.99	1	1
1wtt	MC-Fold	TRUE	FALSE	FALSE		1	1
1wtt	CycleFold	TRUE	FALSE	FALSE		1	1
1wtt	MC-Fold-DP	TRUE	FALSE	FALSE		1	1
1wtt	CycleFold	TRUE	FALSE	TRUE	0.1	1	1
1wtt	CycleFold	TRUE	FALSE	TRUE	0.2	1	1
1wtt	CycleFold	TRUE	FALSE	TRUE	0.3	1	1
1wtt	CycleFold	TRUE	FALSE	TRUE	0.4	1	1
1wtt	CycleFold	TRUE	FALSE	TRUE	0.5	1	1
1wtt	CycleFold	TRUE	FALSE	TRUE	0.6	1	1
1wtt	CycleFold	TRUE	FALSE	TRUE	0.7	1	1
1wtt	CycleFold	TRUE	FALSE	TRUE	0.8	0	nan
1wtt	CycleFold	TRUE	FALSE	TRUE	0.85	0	nan
1wtt	CycleFold	TRUE	FALSE	TRUE	0.9	0	nan
1wtt	CycleFold	TRUE	FALSE	TRUE	0.95	0	nan
1wtt	CycleFold	TRUE	FALSE	TRUE	0.99	0	nan
1wtt	CycleFold	TRUE	TRUE	FALSE		1	1
1wtt	CycleFold	TRUE	TRUE	TRUE	0.1	1	1
1wtt	CycleFold	TRUE	TRUE	TRUE	0.2	1	1
1wtt	CycleFold	TRUE	TRUE	TRUE	0.3	1	1
1wtt	CycleFold	TRUE	TRUE	TRUE	0.4	1	1
1wtt	CycleFold	TRUE	TRUE	TRUE	0.5	1	1
1wtt	CycleFold	TRUE	TRUE	TRUE	0.6	1	1
1wtt	CycleFold	TRUE	TRUE	TRUE	0.7	1	1
1wtt	CycleFold	TRUE	TRUE	TRUE	0.8	0	nan
1wtt	CycleFold	TRUE	TRUE	TRUE	0.85	0	nan
1wtt	CycleFold	TRUE	TRUE	TRUE	0.9	0	nan
1wtt	CycleFold	TRUE	TRUE	TRUE	0.95	0	nan
1wtt	CycleFold	TRUE	TRUE	TRUE	0.99	0	nan
1xst	MC-Fold	FALSE	FALSE	FALSE		1	1
1xst	CycleFold	FALSE	FALSE	FALSE		0.916666667	1
1xst	MC-Fold-DP	FALSE	FALSE	FALSE		0.916666667	1
1xst	Fold	FALSE	FALSE	FALSE		0.916666667	1
1xst	CycleFold	FALSE	FALSE	TRUE	0.1	1	1
1xst	CycleFold	FALSE	FALSE	TRUE	0.2	1	1
1xst	CycleFold	FALSE	FALSE	TRUE	0.3	1	1
1xst	CycleFold	FALSE	FALSE	TRUE	0.4	0.916666667	1
1xst	CycleFold	FALSE	FALSE	TRUE	0.5	0.916666667	1
1xst	CycleFold	FALSE	FALSE	TRUE	0.6	0.916666667	1
1xst	CycleFold	FALSE	FALSE	TRUE	0.7	0.916666667	1
1xst	CycleFold	FALSE	FALSE	TRUE	0.8	0.916666667	1
1xst	CycleFold	FALSE	FALSE	TRUE	0.85	0.916666667	1
1xst	CycleFold	FALSE	FALSE	TRUE	0.9	0.833333333	1
1xst	CycleFold	FALSE	FALSE	TRUE	0.95	0.75	1
1xst	CycleFold	FALSE	FALSE	TRUE	0.99	0.083333333	1
1xst	CycleFold	FALSE	TRUE	TRUE	0.1	1	1
1xst	CycleFold	FALSE	TRUE	TRUE	0.2	1	1
1xst	CycleFold	FALSE	TRUE	TRUE	0.3	1	1
1xst	CycleFold	FALSE	TRUE	TRUE	0.4	1	1
1xst	CycleFold	FALSE	TRUE	TRUE	0.5	1	1
1xst	CycleFold	FALSE	TRUE	TRUE	0.6	1	1
1xst	CycleFold	FALSE	TRUE	TRUE	0.7	1	1
1xst	CycleFold	FALSE	TRUE	TRUE	0.8	1	1
1xst	CycleFold	FALSE	TRUE	TRUE	0.85	1	1
1xst	CycleFold	FALSE	TRUE	TRUE	0.9	1	1
1xst	CycleFold	FALSE	TRUE	TRUE	0.95	1	1
1xst	CycleFold	FALSE	TRUE	TRUE	0.99	1	1
1xst	MC-Fold-DP	TRUE	FALSE	FALSE		nan	nan
1xst	CycleFold	TRUE	FALSE	FALSE		nan	nan
1xst	MC-Fold	TRUE	FALSE	FALSE		nan	nan
1xst	CycleFold	TRUE	FALSE	TRUE	0.1	nan	0
1xst	CycleFold	TRUE	FALSE	TRUE	0.2	nan	nan
1xst	CycleFold	TRUE	FALSE	TRUE	0.3	nan	nan
1xst	CycleFold	TRUE	FALSE	TRUE	0.4	nan	nan
1xst	CycleFold	TRUE	FALSE	TRUE	0.5	nan	nan
1xst	CycleFold	TRUE	FALSE	TRUE	0.6	nan	nan
1xst	CycleFold	TRUE	FALSE	TRUE	0.7	nan	nan
1xst	CycleFold	TRUE	FALSE	TRUE	0.8	nan	nan
1xst	CycleFold	TRUE	FALSE	TRUE	0.85	nan	nan
1xst	CycleFold	TRUE	FALSE	TRUE	0.9	nan	nan
1xst	CycleFold	TRUE	FALSE	TRUE	0.95	nan	nan
1xst	CycleFold	TRUE	FALSE	TRUE	0.99	nan	nan
1xst	CycleFold	TRUE	TRUE	FALSE		nan	nan
1xst	CycleFold	TRUE	TRUE	TRUE	0.1	nan	nan
1xst	CycleFold	TRUE	TRUE	TRUE	0.2	nan	nan
1xst	CycleFold	TRUE	TRUE	TRUE	0.3	nan	nan
1xst	CycleFold	TRUE	TRUE	TRUE	0.4	nan	nan
1xst	CycleFold	TRUE	TRUE	TRUE	0.5	nan	nan
1xst	CycleFold	TRUE	TRUE	TRUE	0.6	nan	nan
1xst	CycleFold	TRUE	TRUE	TRUE	0.7	nan	nan
1xst	CycleFold	TRUE	TRUE	TRUE	0.8	nan	nan
1xst	CycleFold	TRUE	TRUE	TRUE	0.85	nan	nan
1xst	CycleFold	TRUE	TRUE	TRUE	0.9	nan	nan
1xst	CycleFold	TRUE	TRUE	TRUE	0.95	nan	nan
1xst	CycleFold	TRUE	TRUE	TRUE	0.99	nan	nan
1xsu	Fold	FALSE	FALSE	FALSE		0.916666667	1
1xsu	CycleFold	FALSE	FALSE	FALSE		0.916666667	1
1xsu	MC-Fold-DP	FALSE	FALSE	FALSE		0.916666667	1
1xsu	MC-Fold	FALSE	FALSE	FALSE		1	1
1xsu	CycleFold	FALSE	FALSE	TRUE	0.1	1.083333333	1
1xsu	CycleFold	FALSE	FALSE	TRUE	0.2	1	1
1xsu	CycleFold	FALSE	FALSE	TRUE	0.3	1	1
1xsu	CycleFold	FALSE	FALSE	TRUE	0.4	0.916666667	1
1xsu	CycleFold	FALSE	FALSE	TRUE	0.5	0.916666667	1
1xsu	CycleFold	FALSE	FALSE	TRUE	0.6	0.916666667	1
1xsu	CycleFold	FALSE	FALSE	TRUE	0.7	0.916666667	1
1xsu	CycleFold	FALSE	FALSE	TRUE	0.8	0.916666667	1
1xsu	CycleFold	FALSE	FALSE	TRUE	0.85	0.833333333	1
1xsu	CycleFold	FALSE	FALSE	TRUE	0.9	0.75	1
1xsu	CycleFold	FALSE	FALSE	TRUE	0.95	0.75	1
1xsu	CycleFold	FALSE	FALSE	TRUE	0.99	0.083333333	1
1xsu	CycleFold	FALSE	TRUE	TRUE	0.1	1	1
1xsu	CycleFold	FALSE	TRUE	TRUE	0.2	1	1
1xsu	CycleFold	FALSE	TRUE	TRUE	0.3	1	1
1xsu	CycleFold	FALSE	TRUE	TRUE	0.4	1	1
1xsu	CycleFold	FALSE	TRUE	TRUE	0.5	1	1
1xsu	CycleFold	FALSE	TRUE	TRUE	0.6	1	1
1xsu	CycleFold	FALSE	TRUE	TRUE	0.7	1	1
1xsu	CycleFold	FALSE	TRUE	TRUE	0.8	1	1
1xsu	CycleFold	FALSE	TRUE	TRUE	0.85	1	1
1xsu	CycleFold	FALSE	TRUE	TRUE	0.9	1	1
[truncated: 3,197 more rows]
